# Supplementary material for: Phylogeny-aware comparative genomics of Vibrio vulnificus links genetic traits to pathogenicity
Source: mBio. 2026 Jun 17;17(7):e00205-26. doi: 10.1128/mbio.00205-26 (PMC13348674; doi:10.1128/mbio.00205-26)
Supplement: Supplemental tables — Tables S1 to S6. [file mbio.00205-26-s0009.xlsx]

## Sheet: Index
Index
Table 1. Contextual data for the 82 V. vulnificus isolates sequenced in this study.
Table 2. Contextual data and genomic features of the 407 V. vulnificus isolates included in this study.
Table 3. Antimicrobial Resistance Genes present in the 407 V. vulnificus isolates.
Table 4. Description of the clinically enriched orthologs.
Table 5. Previously published primer pairs for Vibrio vulnificus detection.
Table 6. Primer pairs designed in this study for Vibrio vulnificus detection.

## Sheet: Table_1
Strain name	BioSample ID	Station name	Station latitude-decimal	Station longitude-decimal	Station country	Station region	Collection date	Isolation source	Sampling depth (m)	Chla (mg m-3)	Particulate organic nitrogen (umol l-1)	Particulate organic carbon (umol l-1)	PO4 (umol l-1)	NO3 (umol l-1)	NO2 (umol l-1)	NH4 (umol l-1)	SiO2 (umol l-1)	Dissolved organic carbon (umol l-1)	Dissolved organic nitrogen (umol l-1)	Temp (C)	Av. salinity at station (PSU)
BaltVib12-S-1	SAMN40604325	BV-12	54.4647	18.5644	Poland	Poland:Baltic Sea, Gulf of Gdansk	20-Aug-2021	Sediment	1.8	2.10	3.59	25.46	0.206	< 0.2	< 0.05	< 0.5	5.211	339.00	19.30	20.4	7.0
BaltVib12-S-10	SAMN40604331	BV-12	54.4647	18.5644	Poland	Poland:Baltic Sea, Gulf of Gdansk	20-Aug-2021	Sediment	1.8	2.10	3.59	25.46	0.206	< 0.3	< 0.06	< 0.6	5.211	339.00	19.30	20.4	7.0
BaltVib12-S-100	SAMN40604324	BV-12	54.4647	18.5644	Poland	Poland:Baltic Sea, Gulf of Gdansk	20-Aug-2021	Sediment	1.9	2.40	3.03	19.37	0.392	< 0.2	< 0.05	< 0.5	13.94	346.65	19.84	19.9	7.0
BaltVib12-S-101	SAMN40604366	BV-12	54.4647	18.5644	Poland	Poland:Baltic Sea, Gulf of Gdansk	20-Aug-2021	Sediment	1.9	2.40	3.03	19.37	0.392	< 0.3	< 0.06	< 0.6	13.94	346.65	19.84	19.9	7.0
BaltVib12-S-12	SAMN40604332	BV-12	54.4647	18.5644	Poland	Poland:Baltic Sea, Gulf of Gdansk	20-Aug-2021	Sediment	1.8	2.10	3.59	25.46	0.206	< 0.4	< 0.07	< 0.7	5.211	339.00	19.30	20.4	7.0
BaltVib12-S-13	SAMN40604333	BV-12	54.4647	18.5644	Poland	Poland:Baltic Sea, Gulf of Gdansk	20-Aug-2021	Sediment	1.8	2.10	3.59	25.46	0.206	< 0.5	< 0.08	< 0.8	5.211	339.00	19.30	20.4	7.0
BaltVib12-S-15	SAMN40604334	BV-12	54.4647	18.5644	Poland	Poland:Baltic Sea, Gulf of Gdansk	20-Aug-2021	Sediment	1.8	2.10	3.59	25.46	0.206	< 0.6	< 0.09	< 0.9	5.211	339.00	19.30	20.4	7.0
BaltVib12-S-16	SAMN40604335	BV-12	54.4647	18.5644	Poland	Poland:Baltic Sea, Gulf of Gdansk	20-Aug-2021	Sediment	1.8	2.10	3.59	25.46	0.206	< 0.7	< 0.10	< 0.10	5.211	339.00	19.30	20.4	7.0
BaltVib12-S-17	SAMN40604336	BV-12	54.4647	18.5644	Poland	Poland:Baltic Sea, Gulf of Gdansk	20-Aug-2021	Sediment	1.8	2.10	3.59	25.46	0.206	< 0.8	< 0.11	< 0.11	5.211	339.00	19.30	20.4	7.0
BaltVib12-S-18	SAMN40604337	BV-12	54.4647	18.5644	Poland	Poland:Baltic Sea, Gulf of Gdansk	20-Aug-2021	Sediment	1.8	2.10	3.59	25.46	0.206	< 0.9	< 0.12	< 0.12	5.211	339.00	19.30	20.4	7.0
BaltVib12-S-24	SAMN40604367	BV-12	54.4647	18.5644	Poland	Poland:Baltic Sea, Gulf of Gdansk	20-Aug-2021	Sediment	1.8	2.10	3.59	25.46	0.206	< 0.10	< 0.13	< 0.13	5.211	339.00	19.30	20.4	7.0
BaltVib12-S-3	SAMN40604326	BV-12	54.4647	18.5644	Poland	Poland:Baltic Sea, Gulf of Gdansk	20-Aug-2021	Sediment	1.8	2.10	3.59	25.46	0.206	< 0.11	< 0.14	< 0.14	5.211	339.00	19.30	20.4	7.0
BaltVib12-S-33	SAMN40604368	BV-12	54.4647	18.5644	Poland	Poland:Baltic Sea, Gulf of Gdansk	20-Aug-2021	Sediment	1.8	2.10	3.59	25.46	0.206	< 0.12	< 0.15	< 0.15	5.211	339.00	19.30	20.4	7.0
BaltVib12-S-35	SAMN40604398	BV-12	54.4647	18.5644	Poland	Poland:Baltic Sea, Gulf of Gdansk	20-Aug-2021	Sediment	1.8	2.10	3.59	25.46	0.206	< 0.13	< 0.16	< 0.16	5.211	339.00	19.30	20.4	7.0
BaltVib12-S-4	SAMN40604327	BV-12	54.4647	18.5644	Poland	Poland:Baltic Sea, Gulf of Gdansk	20-Aug-2021	Sediment	1.8	2.10	3.59	25.46	0.206	< 0.14	< 0.17	< 0.17	5.211	339.00	19.30	20.4	7.0
BaltVib12-S-40	SAMN40604369	BV-12	54.4647	18.5644	Poland	Poland:Baltic Sea, Gulf of Gdansk	20-Aug-2021	Sediment	1.8	2.10	3.59	25.46	0.206	< 0.15	< 0.18	< 0.18	5.211	339.00	19.30	20.4	7.0
BaltVib12-S-41	SAMN40604338	BV-12	54.4647	18.5644	Poland	Poland:Baltic Sea, Gulf of Gdansk	20-Aug-2021	Sediment	1.8	2.10	3.59	25.46	0.206	< 0.24	< 0.27	< 0.27	5.211	339.00	19.30	20.4	7.0
BaltVib12-S-48	SAMN40604370	BV-12	54.4647	18.5644	Poland	Poland:Baltic Sea, Gulf of Gdansk	20-Aug-2021	Sediment	1.8	2.10	3.59	25.46	0.206	< 0.16	< 0.19	< 0.19	5.211	339.00	19.30	20.4	7.0
BaltVib12-S-50	SAMN40604397	BV-12	54.4647	18.5644	Poland	Poland:Baltic Sea, Gulf of Gdansk	20-Aug-2021	Sediment	1.8	2.10	3.59	25.46	0.206	< 0.17	< 0.20	< 0.20	5.211	339.00	19.30	20.4	7.0
BaltVib12-S-55	SAMN40604371	BV-12	54.4647	18.5644	Poland	Poland:Baltic Sea, Gulf of Gdansk	20-Aug-2021	Sediment	1.8	2.10	3.59	25.46	0.206	< 0.18	< 0.21	< 0.21	5.211	339.00	19.30	20.4	7.0
BaltVib12-S-56	SAMN40604392	BV-12	54.4647	18.5644	Poland	Poland:Baltic Sea, Gulf of Gdansk	20-Aug-2021	Sediment	1.8	2.10	3.59	25.46	0.206	< 0.19	< 0.22	< 0.22	5.211	339.00	19.30	20.4	7.0
BaltVib12-S-57	SAMN40604372	BV-12	54.4647	18.5644	Poland	Poland:Baltic Sea, Gulf of Gdansk	20-Aug-2021	Sediment	1.8	2.39	2.68	17.90	0.305	< 0.5	< 0.08	< 0.8	10.90	361.40	18.50	19.8	7.0
BaltVib12-S-58	SAMN40604373	BV-12	54.4647	18.5644	Poland	Poland:Baltic Sea, Gulf of Gdansk	20-Aug-2021	Sediment	1.8	2.39	2.68	17.90	0.305	< 0.6	< 0.09	< 0.9	10.90	361.40	18.50	19.8	7.0
BaltVib12-S-59	SAMN40604374	BV-12	54.4647	18.5644	Poland	Poland:Baltic Sea, Gulf of Gdansk	20-Aug-2021	Sediment	1.8	2.39	2.68	17.90	0.305	< 0.7	< 0.10	< 0.10	10.90	361.40	18.50	19.8	7.0
BaltVib12-S-63	SAMN40604339	BV-12	54.4647	18.5644	Poland	Poland:Baltic Sea, Gulf of Gdansk	20-Aug-2021	Sediment	1.8	2.39	2.68	17.90	0.305	< 0.8	< 0.11	< 0.11	10.90	361.40	18.50	19.8	7.0
BaltVib12-S-64	SAMN40604384	BV-12	54.4647	18.5644	Poland	Poland:Baltic Sea, Gulf of Gdansk	20-Aug-2021	Sediment	1.8	2.39	2.68	17.90	0.305	< 0.2	< 0.05	< 0.5	10.90	361.40	18.50	19.8	7.0
BaltVib12-S-65	SAMN40604386	BV-12	54.4647	18.5644	Poland	Poland:Baltic Sea, Gulf of Gdansk	20-Aug-2021	Sediment	1.8	2.10	3.59	25.46	0.206	< 0.2	< 0.05	< 0.5	5.211	339.00	19.30	20.4	7.0
BaltVib12-S-66	SAMN40604385	BV-12	54.4647	18.5644	Poland	Poland:Baltic Sea, Gulf of Gdansk	20-Aug-2021	Sediment	1.8	2.39	2.68	17.90	0.305	< 0.3	< 0.06	< 0.6	10.90	361.40	18.50	19.8	7.0
BaltVib12-S-67	SAMN40604387	BV-12	54.4647	18.5644	Poland	Poland:Baltic Sea, Gulf of Gdansk	20-Aug-2021	Sediment	1.8	2.10	3.59	25.46	0.206	< 0.3	< 0.06	< 0.6	5.211	339.00	19.30	20.4	7.0
BaltVib12-S-69	SAMN40604388	BV-12	54.4647	18.5644	Poland	Poland:Baltic Sea, Gulf of Gdansk	20-Aug-2021	Sediment	1.8	2.10	3.59	25.46	0.206	< 0.4	< 0.07	< 0.7	5.211	339.00	19.30	20.4	7.0
BaltVib12-S-7	SAMN40604328	BV-12	54.4647	18.5644	Poland	Poland:Baltic Sea, Gulf of Gdansk	20-Aug-2021	Sediment	1.8	2.10	3.59	25.46	0.206	< 0.20	< 0.23	< 0.23	5.211	339.00	19.30	20.4	7.0
BaltVib12-S-71	SAMN40604389	BV-12	54.4647	18.5644	Poland	Poland:Baltic Sea, Gulf of Gdansk	20-Aug-2021	Sediment	1.8	2.10	3.59	25.46	0.206	< 0.5	< 0.08	< 0.8	5.211	339.00	19.30	20.4	7.0
BaltVib12-S-72	SAMN40604390	BV-12	54.4647	18.5644	Poland	Poland:Baltic Sea, Gulf of Gdansk	20-Aug-2021	Sediment	1.8	2.10	3.59	25.46	0.206	< 0.6	< 0.09	< 0.9	5.211	339.00	19.30	20.4	7.0
BaltVib12-S-74	SAMN40604391	BV-12	54.4647	18.5644	Poland	Poland:Baltic Sea, Gulf of Gdansk	20-Aug-2021	Sediment	1.8	2.39	2.68	17.90	0.305	< 0.4	< 0.07	< 0.7	10.90	361.40	18.50	19.8	7.0
BaltVib12-S-76	SAMN40604340	BV-12	54.4647	18.5644	Poland	Poland:Baltic Sea, Gulf of Gdansk	20-Aug-2021	Sediment	1.8	2.39	2.68	17.90	0.305	< 0.9	< 0.12	< 0.12	10.90	361.40	18.50	19.8	7.0
BaltVib12-S-77	SAMN40604348	BV-12	54.4647	18.5644	Poland	Poland:Baltic Sea, Gulf of Gdansk	20-Aug-2021	Sediment	1.8	2.39	2.68	17.90	0.305	< 0.10	< 0.13	< 0.13	10.90	361.40	18.50	19.8	7.0
BaltVib12-S-79	SAMN40604375	BV-12	54.4647	18.5644	Poland	Poland:Baltic Sea, Gulf of Gdansk	20-Aug-2021	Sediment	1.8	2.39	2.68	17.90	0.305	< 0.11	< 0.14	< 0.14	10.90	361.40	18.50	19.8	7.0
BaltVib12-S-8	SAMN40604329	BV-12	54.4647	18.5644	Poland	Poland:Baltic Sea, Gulf of Gdansk	20-Aug-2021	Sediment	1.8	2.10	3.59	25.46	0.206	< 0.21	< 0.24	< 0.24	5.211	339.00	19.30	20.4	7.0
BaltVib12-S-83	SAMN40604376	BV-12	54.4647	18.5644	Poland	Poland:Baltic Sea, Gulf of Gdansk	20-Aug-2021	Sediment	1.8	2.39	2.68	17.90	0.305	< 0.12	< 0.15	< 0.15	10.90	361.40	18.50	19.8	7.0
BaltVib12-S-84	SAMN40604377	BV-12	54.4647	18.5644	Poland	Poland:Baltic Sea, Gulf of Gdansk	20-Aug-2021	Sediment	1.8	2.39	2.68	17.90	0.305	< 0.13	< 0.16	< 0.16	10.90	361.40	18.50	19.8	7.0
BaltVib12-S-85	SAMN40604378	BV-12	54.4647	18.5644	Poland	Poland:Baltic Sea, Gulf of Gdansk	20-Aug-2021	Sediment	1.8	2.39	2.68	17.90	0.305	< 0.14	< 0.17	< 0.17	10.90	361.40	18.50	19.8	7.0
BaltVib12-S-86	SAMN40604379	BV-12	54.4647	18.5644	Poland	Poland:Baltic Sea, Gulf of Gdansk	20-Aug-2021	Sediment	1.8	2.39	2.68	17.90	0.305	< 0.15	< 0.18	< 0.18	10.90	361.40	18.50	19.8	7.0
BaltVib12-S-87	SAMN40604380	BV-12	54.4647	18.5644	Poland	Poland:Baltic Sea, Gulf of Gdansk	20-Aug-2021	Sediment	1.9	2.40	3.03	19.37	0.392	< 0.4	< 0.07	< 0.7	13.94	346.65	19.84	19.9	7.0
BaltVib12-S-88	SAMN40604381	BV-12	54.4647	18.5644	Poland	Poland:Baltic Sea, Gulf of Gdansk	20-Aug-2021	Sediment	1.9	2.40	3.03	19.37	0.392	< 0.5	< 0.08	< 0.8	13.94	346.65	19.84	19.9	7.0
BaltVib12-S-9	SAMN40604330	BV-12	54.4647	18.5644	Poland	Poland:Baltic Sea, Gulf of Gdansk	20-Aug-2021	Sediment	1.8	2.39	2.68	17.90	0.305	< 0.16	< 0.19	< 0.19	10.90	361.40	18.50	19.8	7.0
BaltVib12-S-91	SAMN40604382	BV-12	54.4647	18.5644	Poland	Poland:Baltic Sea, Gulf of Gdansk	20-Aug-2021	Sediment	1.8	2.39	2.68	17.90	0.305	< 0.17	< 0.20	< 0.20	10.90	361.40	18.50	19.8	7.0
BaltVib12-S-93	SAMN40604383	BV-12	54.4647	18.5644	Poland	Poland:Baltic Sea, Gulf of Gdansk	20-Aug-2021	Sediment	1.8	2.39	2.68	17.90	0.305	< 0.18	< 0.21	< 0.21	10.90	361.40	18.50	19.8	7.0
BaltVib12-W-10	SAMN40604363	BV-12	54.4647	18.5644	Poland	Poland:Baltic Sea, Gulf of Gdansk	20-Aug-2021	Water	1.8	2.39	2.68	17.90	0.305	< 0.19	< 0.22	< 0.22	10.90	361.40	18.50	19.8	7.0
BaltVib12-W-11	SAMN40604344	BV-12	54.4647	18.5644	Poland	Poland:Baltic Sea, Gulf of Gdansk	20-Aug-2021	Water	1.8	2.39	2.68	17.90	0.305	< 0.20	< 0.23	< 0.23	10.90	361.40	18.50	19.8	7.0
BaltVib12-W-14	SAMN40604343	BV-12	54.4647	18.5644	Poland	Poland:Baltic Sea, Gulf of Gdansk	20-Aug-2021	Water	1.8	2.39	2.68	17.90	0.305	< 0.21	< 0.24	< 0.24	10.90	361.40	18.50	19.8	7.0
BaltVib12-W-3	SAMN40604360	BV-12	54.4647	18.5644	Poland	Poland:Baltic Sea, Gulf of Gdansk	20-Aug-2021	Water	1.8	2.10	3.59	25.46	0.206	< 0.22	< 0.25	< 0.25	5.211	339.00	19.30	20.4	7.0
BaltVib12-W-6	SAMN40604361	BV-12	54.4647	18.5644	Poland	Poland:Baltic Sea, Gulf of Gdansk	20-Aug-2021	Water	1.8	2.10	3.59	25.46	0.206	< 0.23	< 0.26	< 0.26	5.211	339.00	19.30	20.4	7.0
BaltVib12-W-68	SAMN40604393	BV-12	54.4647	18.5644	Poland	Poland:Baltic Sea, Gulf of Gdansk	20-Aug-2021	Water	1.8	2.10	3.59	25.46	0.206	< 0.7	< 0.10	< 0.10	5.211	339.00	19.30	20.4	7.0
BaltVib12-Z-26	SAMN40604342	BV-12	54.4647	18.5644	Poland	Poland:Baltic Sea, Gulf of Gdansk	20-Aug-2021	Zostera marina	1.8	2.10	3.59	25.46	0.206	< 0.2	< 0.05	< 0.5	5.211	339.00	19.30	20.4	7.0
BaltVib12-Z-27	SAMN40604341	BV-12	54.4647	18.5644	Poland	Poland:Baltic Sea, Gulf of Gdansk	20-Aug-2021	Zostera marina	1.8	2.10	3.59	25.46	0.206	< 0.2	< 0.05	< 0.5	5.211	339.00	19.30	20.4	7.0
BaltVib20-S-25	SAMN40604347	BV-20	56.6569	16.3584	Sweden	Sweden: Baltic Sea, Western Gotland Basin	28-Aug-2021	Sediment	1	2.89	4.62	31.22	0.852	1.457	0.077	1.528	20.99	364.30	21.34	16.7	6.5
BaltVib20-S-49	SAMN40604349	BV-20	56.6569	16.3584	Sweden	Sweden: Baltic Sea, Western Gotland Basin	28-Aug-2021	Sediment	3.1	1.53	2.76	17.98	0.704	0.697	0.061	1.499	18.90	356.85	20.20	16.8	6.5
BaltVib20-S-5	SAMN40604345	BV-20	56.6569	16.3584	Sweden	Sweden: Baltic Sea, Western Gotland Basin	28-Aug-2021	Sediment	1	2.89	4.62	31.22	0.852	1.457	0.077	1.528	20.99	364.30	21.34	16.7	6.5
BaltVib20-S-62	SAMN40604350	BV-20	56.6569	16.3584	Sweden	Sweden: Baltic Sea, Western Gotland Basin	28-Aug-2021	Sediment	3.1	1.53	2.76	17.98	0.704	0.697	0.061	1.499	18.90	356.85	20.20	16.8	6.5
BaltVib20-S-70	SAMN40604351	BV-20	56.6569	16.3584	Sweden	Sweden: Baltic Sea, Western Gotland Basin	28-Aug-2021	Sediment	3.1	1.49	3.91	19.51	0.655	1.131	0.065	1.334	18.59	354.60	20.62	17.0	6.5
BaltVib20-S-8	SAMN40604346	BV-20	56.6569	16.3584	Sweden	Sweden: Baltic Sea, Western Gotland Basin	28-Aug-2021	Sediment	1	2.89	4.62	31.22	0.852	1.457	0.077	1.528	20.99	364.30	21.34	16.7	6.5
BaltVib20-S-85	SAMN40604352	BV-20	56.6569	16.3584	Sweden	Sweden: Baltic Sea, Western Gotland Basin	28-Aug-2021	Sediment	3.1	1.49	3.91	19.51	0.655	1.131	0.065	1.334	18.59	354.60	20.62	17.0	6.5
BaltVib20-S-92	SAMN40604353	BV-20	56.6569	16.3584	Sweden	Sweden: Baltic Sea, Western Gotland Basin	28-Aug-2021	Sediment	3.1	1.49	3.91	19.51	0.655	1.131	0.065	1.334	18.59	354.60	20.62	17.0	6.5
BaltVib20-S-98	SAMN40604354	BV-20	56.6569	16.3584	Sweden	Sweden: Baltic Sea, Western Gotland Basin	28-Aug-2021	Sediment	3.1	1.49	3.91	19.51	0.655	1.131	0.065	1.334	18.59	354.60	20.62	17.0	6.5
BaltVib20-W-29	SAMN40604318	BV-20	56.6569	16.3584	Sweden	Sweden: Baltic Sea, Western Gotland Basin	28-Aug-2021	Water	1	2.89	4.62	31.22	0.852	1.457	0.077	1.528	20.99	364.30	21.34	16.7	6.5
BaltVib20-W-31	SAMN40604322	BV-20	56.6569	16.3584	Sweden	Sweden: Baltic Sea, Western Gotland Basin	28-Aug-2021	Water	1	2.89	4.62	31.22	0.852	1.457	0.077	1.528	20.99	364.30	21.34	16.7	6.5
BaltVib20-W-35	SAMN40604355	BV-20	56.6569	16.3584	Sweden	Sweden: Baltic Sea, Western Gotland Basin	28-Aug-2021	Water	1	2.89	4.62	31.22	0.852	1.457	0.077	1.528	20.99	364.30	21.34	16.7	6.5
BaltVib20-W-54	SAMN40604319	BV-20	56.6569	16.3584	Sweden	Sweden: Baltic Sea, Western Gotland Basin	28-Aug-2021	Water	3.1	1.53	2.76	17.98	0.704	0.697	0.061	1.499	18.90	356.85	20.20	16.8	6.5
BaltVib20-W-65	SAMN40604321	BV-20	56.6569	16.3584	Sweden	Sweden: Baltic Sea, Western Gotland Basin	28-Aug-2021	Water	3.1	1.49	3.91	19.51	0.655	1.131	0.065	1.334	18.59	354.60	20.62	17.0	6.5
BaltVib20-W-66	SAMN40604320	BV-20	56.6569	16.3584	Sweden	Sweden: Baltic Sea, Western Gotland Basin	28-Aug-2021	Water	3.1	1.49	3.91	19.51	0.655	1.131	0.065	1.334	18.59	354.60	20.62	17.0	6.5
BaltVib20-W-78	SAMN40604362	BV-20	56.6569	16.3584	Sweden	Sweden: Baltic Sea, Western Gotland Basin	28-Aug-2021	Water	3.1	1.49	3.91	19.51	0.655	1.131	0.065	1.334	18.59	354.60	20.62	17.0	6.5
BaltVib20-W-80	SAMN40604356	BV-20	56.6569	16.3584	Sweden	Sweden: Baltic Sea, Western Gotland Basin	28-Aug-2021	Water	3.1	1.49	3.91	19.51	0.655	1.131	0.065	1.334	18.59	354.60	20.62	17.0	6.5
BaltVib20-W-87	SAMN40604357	BV-20	56.6569	16.3584	Sweden	Sweden: Baltic Sea, Western Gotland Basin	28-Aug-2021	Water	3.1	1.49	3.91	19.51	0.655	1.131	0.065	1.334	18.59	354.60	20.62	17.0	6.5
BaltVib20-W-90	SAMN40604358	BV-20	56.6569	16.3584	Sweden	Sweden: Baltic Sea, Western Gotland Basin	28-Aug-2021	Water	3.1	1.49	3.91	19.51	0.655	1.131	0.065	1.334	18.59	354.60	20.62	17.0	6.5
BaltVib20-W-93	SAMN40604359	BV-20	56.6569	16.3584	Sweden	Sweden: Baltic Sea, Western Gotland Basin	28-Aug-2021	Water	3.1	1.49	3.91	19.51	0.655	1.131	0.065	1.334	18.59	354.60	20.62	17.0	6.5
BaltVib21-W-16	SAMN40604317	BV-21	56.6256	16.319	Sweden	Sweden: Baltic Sea, Western Gotland Basin	26-Aug-2021	Water	2.4	0.94	4.03	21.90	0.649	0.217	< 0.05	0.892	14.86	363.25	17.81	16.7	6.7
BaltVib6-S-1	SAMN40604396	BV-06	54.3537	11.0893	Germany	Germany:Baltic Sea, Bay of Mecklenburg	5-Aug-2021	Sediment	3.9	3.26	5.71	56.22	< 0.1	< 0.2	< 0.05	< 0.5	5.033	331.55	17.72	18.9	10.5
BaltVib6-S-2	SAMN40604395	BV-06	54.3537	11.0893	Germany	Germany:Baltic Sea, Bay of Mecklenburg	5-Aug-2021	Sediment	3.9	3.26	5.71	56.22	< 0.1	< 0.2	< 0.05	< 0.5	5.033	331.55	17.72	18.9	10.5
BaltVib6-S-3	SAMN40604394	BV-06	54.3537	11.0893	Germany	Germany:Baltic Sea, Bay of Mecklenburg	5-Aug-2021	Sediment	3.9	3.26	5.71	56.22	< 0.1	< 0.2	< 0.05	< 0.5	5.033	331.55	17.72	18.9	10.5
BaltVib9-S-1	SAMN40604323	BV-09	54.3316	13.747	Germany	Germany:Baltic Sea, Pomeranian Bay	14-Aug-2021	Sediment	3.5	2.22	4.95	40.10	0.272	0.252	< 0.05	< 0.5	10.73	547.55	19.27	20.2	7.7
BaltVib9-S-2	SAMN40604364	BV-09	54.3316	13.747	Germany	Germany: Baltic Sea, Pomeranian Bay	14-Aug-2021	Sediment	1.1	2.38			0.346	< 0.2	< 0.05	< 0.5	13.45			21.1	7.7
BaltVib9-W-1	SAMN40604365	BV-09	54.3316	13.747	Germany	Germany: Baltic Sea, Pomeranian Bay	14-Aug-2021	Water	3.5	2.22	4.95	40.10	0.272	0.252	< 0.05	< 0.5	10.73	547.55	19.27	20.2	7.7

## Sheet: Table_2
Isolate	Source	Isolation_area	Type	Year	Lineage_according_to_tree	BioSample	Estimated_completeness	Estimated_contamination	Strain_heterogeneity	Bases	N_contigs	CDS	rRNA	repeat_region	tRNA	tmRNA	Plasmid_Contigs	Estimated_plasmid_size_(bp)	Estimated_Prophage(s)_size_(bp)
12	Homo sapiens	Israel	Clin	1996	3	SAMN03395192	100	0	0	5172138	255	4673	5		68	1	LAVU02000074.1,LAVU02000120.1,LAVU02000157.1,LAVU02000240.1,LAVU02000048.1,LAVU02000217.1	79596	157632
32	Human blood	Israel	Clin	1996	3	SAMN07739065	100	0	0	5129873	229	4624	4		59	1	PDGS01000150.1,PDGS01000156.1,PDGS01000122.1,PDGS01000203.1	77340	164102
162	Human blood	Israel	Clin	1996	3	SAMN07739066	100	0	0	5125837	219	4586	10		98	1	PDGR01000195.1,PDGR01000198.1,PDGR01000126.1	79873	122606
5955	blood	China	Clin	2012	2	SAMN18332099	100	0	0	5070514	140	4399	10		100	1
11028	Homo sapiens	Israel	Clin	1996	3	SAMN03395016	100	0	0	4742598	31	4479	26		115	1			51775
19656	puncture fluid	China	Clin	2014	1	SAMN18332103	100	0	0	5234329	187	4670	14		95	1	NZ_JAHLTM010000023.1	45775	147722
25506	blood	China	Clin	2014	1	SAMN18332100	100	0.31	0	5035547	366	4359	13		105	1			16342
30896	blood	China	Clin	2015	1	SAMN18332101	100	0	0	4944013	106	4313	11		100	1			26039
32999	blood	China	Clin	2015	1	SAMN18332102	100	0.31	0	4931829	266	4284	9		104	1	NZ_JAHLTN010000140.1	342	11622
41678	puncture fluid	China	Clin	2016	1	SAMN18332104	100	1.72	0	5172361	216	4511	11		105	1			22141
62428_NUKK2	Wound	USA:LA	Clin	Unknown	2	SAMN26512076	100	0	0	5072138	173	4518	2		41	1	NZ_JALQSB010000028.1	57395	10182
62432_NUKK15	Unknown	USA:LA	Clin	2006	2	SAMN26512086	100	0	0	4716479	172	4138	2		38	1
82431_NUKK12	Unknown	USA:LA	Clin	2008	1	SAMN26512084	100	0	0	4919820	149	4283	2		30	1
94385	Wound Infection	Spain	Clin	2001	4	SAMN07739067	100	0	0	5021030	185	4381	10		104	1
491771	Homo sapiens	Israel	Clin	1997	3	SAMN02990646	100	0	0	5284650	542	4743	7		93	1	JQDU01000037.1,JQDU01000060.1,JQDU01000298.1,JQDU01000072.1,JQDU01000087.1,JQDU01000116.1,JQDU01000030.1	73667	166596
20091106_NUKK16	Wound	USA:LA	Clin	2009	2	SAMN26512087	100	0	0	4881625	157	4271	3		71	1			37214
03_7315	Human blood	Brazil	Clin	2016	2	SAMN07660997	100	0	0	4755588	115	4164	9		86	1			10904
07_2444	blood	USA:IL	Clin	2007	NA	SAMN12648309	100	0	0	5226423	2	4590	34	1	120	1
2010V1040_NUKK13	Unknown	USA:LA	Clin	2010	2	SAMN26512085	100	0	0	4837661	134	4250	3		81	1			9894
2010V1057_NUKK11	Wound	USA:LA	Clin	2010	1	SAMN26512083	100	0	0	4877955	145	4295	3		27	1
2011V1070_NUKK10	Unknown	USA:LA	Clin	2011	1	SAMN26512082	100	0	0	4844975	106	4246	2		47	1
2011V1162_NUKK7	Unknown	USA:FL	Clin	2011	1	SAMN26512081	100	0	0	4880743	105	4298	2	1	56	1			40200
2015AW0020_NUKK6	Unknown	USA:FL	Clin	2015	2	SAMN26512080	100	0	0	4922909	116	4316	2		22	1			43545
2016AW0159_NUKK4	Unknown	USA:LA	Clin	2016	1	SAMN26512078	100	0	0	4818023	122	4208	3		19	1			10555
2016AW0161_NUKK5	Ear	USA:LA	Clin	2016	2	SAMN26512079	100	0	0	4871919	128	4286	5		81	1			1003
2016AW0162_NUKK3	Unknown	USA:LA	Clin	2016	2	SAMN26512077	100	0	0	4869877	164	4262	2		49	1	NZ_JALQSC010000036.1	28233
2016AW0369_NUKK1	Unknown	USA:AL	Clin	2016	1	SAMN26512075	100	0	0	4885994	141	4262	2		48	1
2497_87	blood	USA	Clin		2	SAMN12648273	100	0	0	5032819	2	4418	34		121	1			18718
94_9_119	Human blood	Denmark	Clin	1994	2	SAMN07739069	100	0	0	4893519	171	4287	5		62	1	PDGO01000010.1,PDGO01000105.1	47497
94_8_112	wound	Denmark	Clin	1994	2	SAMN07739076	86.21	0	0	4326673	194	3822	6		73	1			10680
ATCC27562	Human Blood	USA	Clin	1979	2	SAMN04097182	100	0	0	5007160	2	4337	34		115	1
ATL6_1306	Human	USA:FL	Clin	1996	2	SAMN03160383	99.66	0	0	4912806	144	4594	4		78	1	NZ_JSWO01000029.1,NZ_JSWO01000024.1	72702	9996
ATL71503	Human	USA:FL	Clin	1996	2	SAMN03160384	100	0	0	4839301	126	4450	3		73	1	NZ_JSWP01000030.1	27401	9890
ATL_9824	Human Blood	USA:TX	Clin	1994	1	SAMN04194080	100	0	0	4914691	94	4399	3		112	1
B2	Homo sapiens	China:Jiaxing	Clin	2010	2	SAMN02471155	92.24	0	0	4664000	193	4080	4		65	1
BAA87	Wound Infection	Israel:Afula	Clin	1996	3	SAMN02645177	99.66	0	0	5135488	218	4824	4		78	1	JDSE01000103.1,JDSE01000022.1	76564	164289
C7184	Human blood	USA	Clin	1977	1	SAMN07739077	100	0	0	4559113	534	3914	7		98	1
CDC-AM38622	Unknown	USA:GA	Clin	2009	1	SAMN26511983	100	0	0	4841285	84	4229	4		81	1
CDC-AM38623	Unknown	USA:TX	Clin	2009	2	SAMN26512025	100	0	0	4733157	125	4162	4		81	1			10003
CDC-AM38625	Unknown	USA:TX	Clin	2009	1	SAMN26512021	100	0	0	4875807	102	4249	3		82	1			10104
CDC-AM38834	Unknown	USA:GA	Clin	2009	1	SAMN26511984	100	0	0	4875635	95	4291	4		72	1			10738
CDC-AM38835	Unknown	USA:GA	Clin	2009	1	SAMN26511985	100	0	0	4971868	63	4381	5		87	1			11390
CDC-AM39683	Unknown	USA:GA	Clin	2009	1	SAMN26511988	100	0	0	4981011	108	4382	9		72	1			6980
CDC-AM42269	Unknown	USA:HI	Clin	2010	2	SAMN26511994	100	0	0	4854861	151	4238	6		76	1			8706
CDC-AM42823	Unknown	USA:TX	Clin	2010	2	SAMN26512024	100	0	0	4762004	146	4152	9		80	1
CDC-AM43341	Unknown	USA:GA	Clin	2010	2	SAMN26511989	100	0	0	4844267	164	4241	8		86	1	NZ_JALQPP010000055.1	10451	11372
CDC-AM43342	Unknown	USA:GA	Clin	2010	1	SAMN26511992	100	0	0	4920023	103	4343	4		79	1			44728
CDC-AM43414	Unknown	USA:GA	Clin	2010	1	SAMN26511991	100	0	0	4869335	102	4256	8		84	1			11494
CDC-AM43688	Unknown	USA:TX	Clin	2010	2	SAMN26512026	100	0	0	4733157	125	4162	4		81	1			10003
CDC-AM43689	Unknown	USA:TX	Clin	2010	1	SAMN26512027	100	0	0	4902542	66	4318	3		86	1			46041
CDC-AM43693	Unknown	USA:TX	Clin	2010	2	SAMN26512029	100	0	0	4793488	154	4216	7		76	1
CDC-AM43695	Unknown	USA:TX	Clin	2010	2	SAMN26512030	100	0	0	4913303	210	4330	12		73	1			13290
CDC-AM43697	Unknown	USA:TX	Clin	2010	1	SAMN26512034	100	0	0	4838076	99	4257	3		79	1	NZ_JAOSHD010000025.1	27327
CDC-AM43698	Unknown	USA:TX	Clin	2010	1	SAMN26512037	100	0	0	4904551	132	4302	4		85	1			15934
CDC-AM43700	Unknown	USA:TX	Clin	2010	1	SAMN26512035	100	0	0	4785173	64	4199	3		79	1			9215
CDC-AM43702	Unknown	USA:TX	Clin	2010	1	SAMN26512038	100	0	0	4940707	153	4296	11		70	1			11834
CDC-AM43706	Unknown	USA:TX	Clin	2010	1	SAMN26512032	100	0	0	4908187	127	4302	4		75	1
CDC-AM43707	Unknown	USA:TX	Clin	2010	1	SAMN26512033	100	0	0	5008594	154	4408	7		76	1			68859
CDC-AM44490	Unknown	USA:TN	Clin	2010	1	SAMN26512017	100	0	0	4957437	95	4371	3		89	1			8871
CDC-AM44979	Unknown	USA:TX	Clin	2010	1	SAMN26512040	100	0	0	5000275	122	4404	6		83	1	NZ_JAOSHG010000034.1	23958	50803
CDC-AM44982	Unknown	USA:TX	Clin	2010	1	SAMN26512041	100	0	0	4918592	160	4333	4		78	1			9916
CDC-AM44984	Unknown	USA:TX	Clin	2010	1	SAMN26512042	100	0	0	5061616	116	4424	5		82	1			6466
CDC-AM44988	Unknown	USA:TX	Clin	2010	2	SAMN26512046	100	0	0	5030290	191	4417	8		65	1	NZ_JALQQZ010000124.1,NZ_JALQQZ010000032.1,NZ_JALQQZ010000057.1,NZ_JALQQZ010000045.1	48503	9195
CDC-AM45634	Unknown	USA:NC	Clin	2010	2	SAMN26512012	100	0	0	4901615	107	4316	3		81	1
CDC-AM45926	Unknown	USA:CT	Clin	2010	2	SAMN26511981	100	0	0	5076011	176	4431	9		79	1	NZ_JALQPH010000058.1,NZ_JALQPH010000033.1,NZ_JALQPH010000074.1	18203
CDC-AM46089	Unknown	USA:TN	Clin	2010	1	SAMN26512020	100	0	0	4823900	120	4238	8		81	1			27828
CDC-AM46462	Unknown	USA:MD	Clin	2010	2	SAMN26512004	100	0	0	4882610	220	4287	3		87	1
CDC-AM46463	Unknown	USA:MD	Clin	2010	2	SAMN26512002	100	0	0	4983710	237	4391	10		68	1			16605
CDC-AM46473	Unknown	USA:MD	Clin	2010	1	SAMN26512006	100	0	0	5205093	203	4557	9		85	1	NZ_JALQQE010000065.1,NZ_JALQQE010000083.1,NZ_JALQQE010000093.1,NZ_JALQQE010000106.1,NZ_JALQQE010000078.1,NZ_JALQQE010000103.1,NZ_JALQQE010000066.1,NZ_JALQQE010000165.1,NZ_JALQQE010000157.1	26568	50641
CDC-AM46595	Unknown	USA:HI	Clin	2010	2	SAMN26511995	100	0	0	4913183	113	4301	5		78	1
CDC-AM47366	Unknown	USA:GA	Clin	2011	1	SAMN26511986	100	0	0	4870174	156	4246	12		91	1
CDC-AM47472	Unknown	USA:GA	Clin	2011	1	SAMN26511990	100	0	0	4871897	86	4271	3		85	1			33547
CDC-AM47475	Unknown	USA:AZ	Clin	2011	1	SAMN26511979	100	0	0	4829020	60	4248	3		87	1			10627
CDC-AM47646	Unknown	USA:TX	Clin	2011	2	SAMN26512031	100	0	0	4810017	152	4255	5		75	1			52848
CDC-AM49334	Unknown	USA:MD	Clin	2011	2	SAMN26512003	100	0	0	4899365	139	4300	3		80	1
CDC-AM49725	Unknown	USA:TX	Clin	2011	1	SAMN26512045	100	0	0	4879507	82	4265	3		81	1
CDC-AM49745	Unknown	USA:MA	Clin	2011	1	SAMN26511998	100	0	0	4885325	114	4265	7		78	1			9743
CDC-AM50756	Unknown	USA:TX	Clin	2011	1	SAMN26512036	100	0	0	4972570	67	4379	3		86	1			6257
CDC-AM50932	Unknown	USA:GA	Clin	2012	2	SAMN26511982	100	0	0	4848750	145	4260	8		79	1			17029
CDC-AM51221	Unknown	USA:NC	Clin	2012	2	SAMN26512010	100	0	0	4972397	176	4354	10		75	1			12079
CDC-AM51291	Unknown	USA:IL	Clin	2012	2	SAMN26511997	100	0	0	4892343	144	4307	12		84	1	NZ_JALQPX010000021.1	78779	49437
CDC-AM51681	Unknown	USA:GA	Clin	2012	2	SAMN26511987	100	0	0	4802902	162	4217	3		83	1
CDC-AM51775	Unknown	USA:TX	Clin	2012	1	SAMN26512022	100	0	0	4958303	59	4348	3		89	1
CDC-AM51777	Unknown	USA:TX	Clin	2012	2	SAMN26512023	100	0	0	5084066	127	4549	3		82	1	NZ_JAOSGZ010000016.1,NZ_JAOSGZ010000029.1	163170	55037
CDC-AM51781	Unknown	USA:TX	Clin	2012	1	SAMN26512028	100	0	0	4847214	157	4254	7		73	1
CDC-AM51869	Unknown	USA:GA	Clin	2012	1	SAMN26511993	100	0	0	4881738	96	4275	9		74	1			32994
CDC-AW0008	Unknown	USA:AZ	Clin	2012	1	SAMN26511980	100	0	0	4928919	71	4349	3		87	1			45578
CDC-AW0062	Unknown	USA:NC	Clin	2012	1	SAMN26512013	100	1.72	100	4889696	140	4283	9		72	1			12363
CDC-AW0063	Unknown	USA:NC	Clin	2012	1	SAMN26512011	100	0	0	4948766	87	4344	3		92	1			49421
CDC-AW0185	Unknown	USA:TN	Clin	2012	1	SAMN26512016	100	0	0	4893858	140	4287	8		73	1			20809
CDC-AW0192	Unknown	USA:OH	Clin	2012	1	SAMN26512014	100	0	0	4930509	120	4339	4		87	1			20250
CDC-AW0242	Unknown	USA:MD	Clin	2012	2	SAMN26512000	100	0	0	5207585	269	4618	9		72	1	NZ_JALQQA010000066.1,NZ_JALQQA010000182.1,NZ_JALQQA010000065.1,NZ_JALQQA010000111.1,NZ_JALQQA010000085.1,NZ_JALQQA010000068.1,NZ_JALQQA010000159.1	32074	53862
CDC-AW0252	Unknown	USA:VA	Clin	2012	2	SAMN26512049	100	0	0	4926292	235	4326	3		89	1
CDC-AW0300	Unknown	USA:MD	Clin	2012	2	SAMN26512007	100	0	0	4776308	162	4169	7		80	1
CDC-AW0363	Unknown	USA:TN	Clin	2012	1	SAMN26512019	100	0	0	4855934	92	4253	4		86	1			13817
CDC-AW0381	Unknown	USA:RI	Clin	2013	2	SAMN26512015	100	0	0	4861919	92	4258	3		82	1
CDC-AW0435	Unknown	USA:TX	Clin	2012	1	SAMN26512044	100	0	0	4880733	100	4297	5		72	1			1793
CDC-AW0436	Unknown	USA:TX	Clin	2012	1	SAMN26512043	98.28	0	0	4916952	130	4275	8		77	1			11514
CDC-AW0511	Unknown	USA:VA	Clin	2013	2	SAMN26512048	100	0	0	5048989	211	4477	10	2	75	1	NZ_JALQRB010000169.1,NZ_JALQRB010000139.1,NZ_JALQRB010000100.1,NZ_JALQRB010000090.1,NZ_JALQRB010000106.1,NZ_JALQRB010000067.1,NZ_JALQRB010000156.1,NZ_JALQRB010000142.1	15053	56340
CDC-AW0513	Unknown	USA:VA	Clin	2013	2	SAMN26512050	100	0	0	4866874	182	4278	10		76	1			11751
CDC-AW0514	Unknown	USA:VA	Clin	2013	1	SAMN26512051	100	0	0	5211802	169	4630	3		80	1	NZ_JAOSHK010000052.1,NZ_JAOSHK010000048.1,NZ_JAOSHK010000040.1,NZ_JAOSHK010000054.1,NZ_JAOSHK010000079.1	53859	55945
CDC-AW0533	Unknown	USA:TX	Clin	2013	2	SAMN26512039	100	0	0	4869175	135	4248	6		72	1
CDC-AW0534	Unknown	USA:TX	Clin	2013	1	SAMN26512047	100	0.34	0	4829477	113	4216	11		77	1
CDC-AW0564	Unknown	USA:MD	Clin	2013	2	SAMN26512001	100	0	0	4850266	230	4243	9		72	1
CDC-AW0566	Unknown	USA:MD	Clin	2013	2	SAMN26511999	100	0	0	4890715	175	4308	10	1	80	1			11590
CDC-AW0567	Unknown	USA:MD	Clin	2013	2	SAMN26512005	100	0	0	4887558	186	4248	4		70	1			6785
CDC-AW0633	Unknown	USA:TN	Clin	2013	1	SAMN26512018	100	0	0	5054586	101	4452	8		85	1			48161
CDC-AW0666	Unknown	USA:MD	Clin	2013	1	SAMN26512008	100	0	0	5210283	127	4625	3		81	1	NZ_JAOSGQ010000046.1,NZ_JAOSGQ010000055.1,NZ_JAOSGQ010000098.1,NZ_JAOSGQ010000032.1,NZ_JAOSGQ010000047.1,NZ_JAOSGQ010000038.1	50060	54441
CDC-AW0668	Unknown	USA:MD	Clin	2013	1	SAMN26512009	100	0	0	4916444	119	4298	4		82	1			43450
CDC-AW0679	Unknown	USA:HI	Clin	2013	2	SAMN26511996	100	0	0	4945533	120	4357	4		80	1			59712
CECT4866	blood	Australia	Clin	1997	2	SAMN03293315	100	0	0	4887119	209	4373	4		49	1	NZ_LABE01000209.1	45779	10680
CIP8190	blood	France	Clin	1980	2	SAMN03292655	100	0	0	4874818	10	4343	27		113	1	CM009287.1	68446
CMCP6	Human Blood	South Korea	Clin	2002	1	SAMN02603130	100	0	0	5126696	2	4520	28		111	1			54147
DAL_79040	Primary Septicemia	USA:TX	Clin	1996	1	SAMN04194078	100	0	0	4860954	47	4259	3		81	1
DAL_79087	Homo sapiens	USA:LA	Clin	1997	2	SAMN04194077	100	0	0	4885199	101	4309	3		88	1
DK_VV_18_01	Homo sapiens	Denmark	Clin	2018	2	SAMEA8204031	100	0	0	4968445	439	4302	7		105	1
DK_VV_18_02	Homo sapiens	Denmark	Clin	2018	2	SAMEA8204032	100	0	0	4981950	182	4387	15		99	1	contig00037	33418	64491
DK_VV_18_03	Homo sapiens	Denmark	Clin	2018	2	SAMEA8204033	100	0	0	4947277	315	4385	8		90	1	contig00165,contig00105,contig00057,contig00135	50140	17974
DK_VV_18_04	Homo sapiens	Denmark	Clin	2018	2	SAMEA8204034	100	0	0	4934936	184	4276	9		102	1
FDAARGOS_116	Homo sapiens	USA:FL	Clin	No reporter	2	SAMN03996331	100	0	0	4950612	2	4299	34		119	1			43729
FDAARGOS_117	Homo sapiens	USA	Clin	No reporter	1	SAMN03996332	100	0	0	5030258	3	4425	34		119	1			10231
FDAARGOS_118	Homo sapiens	USA	Clin	No reporter	2	SAMN03996333	100	0	0	5048266	4	4432	34		117	1	LOSH02000002.1	48613	9998
FDAARGOS_119	Homo sapiens	USA:FL	Clin	1996	1	SAMN03996334	100	0	0	4978797	2	4336	34		119	1
FDAARGOS_663	Human	USA	Clin		2	SAMN11056378	100	0	0	4974815	2	4309	34		118	1
FI_VV_18_01	Homo sapiens	Finland	Clin	2018	2	SAMEA8204075	100	7.08	0	5158956	577	4470	15		135	1
FLA112	Human blood	USA	Clin	1994	1	SAMN07739085	100	0	0	4907219	107	4319	10		91	1
FLA114	Human blood	USA	Clin	1995	2	SAMN07739086	100	0	0	4868082	142	4264	7		96	1	PDGA01000124.1	27502	9998
FORC_009	Homo sapiens	South Korea:Masan	Clin	2008	1	SAMN03174938	100	0	0	5060705	2	4435	31		118	1
FORC_016	Homo sapiens	South Korea:Jeollabuk-Do	Clin	2009	1	SAMN03764475	100	0	0	5072369	2	4428	34		120	1
FORC_017	Homo sapiens	South Korea:Juju Islando	Clin	2014	1	SAMN03956906	100	0	0	5229231	3	4618	34		116	1	CP012741.1	70069	14852
FORC_077	Human	South Korea	Clin	2017	1	SAMN08563567	100	0	0	5018260	2	4415	34		119	1
LSU1657	Wound	USA	Clin	<1998	1	SAMN07739088	100	9.64	85.71	6408415	2334	5298	10		95	1			8557
LSU2098	Wound	USA	Clin	<1998	2	SAMN07739089	100	0	0	4870036	211	4267	9		101	1			35998
MO6_24_O	Homo sapiens	USA	Clin	No reporter	1	SAMN02603666	100	0	0	5007768	2	4421	28		112	1			98342
NCTC11066	Human	USA	Clin	1964	2	SAMEA104200660	100	0	0	4931892	2	4280	34		119	1			43729
NO_VV_18_01	Homo sapiens	Norway	Clin	2018	2	SAMEA8204123	100	0	0	4993047	451	4340	14		107	1			52346
NO_VV_18_02	Homo sapiens	Norway	Clin	2018	2	SAMEA8204124	100	0	0	4936847	214	4311	10		121	1			7866
NO_VV_18_03	Homo sapiens	Norway	Clin	2018	2	SAMEA8204125	100	0	0	4971181	239	4360	10		113	1			50998
NO_VV_18_04	Homo sapiens	Norway	Clin	2018	2	SAMEA8204126	100	0	0	4952622	176	4295	9		111	1
NO_VV_18_05	Homo sapiens	Norway	Clin	2018	2	SAMEA8204127	100	0	0	4938853	182	4326	10		117	1			7866
NO_VV_18_06	Homo sapiens	Norway	Clin	2018	2	SAMEA8204128	100	0	0	4985072	151	4386	16		106	1			55218
NO_VV_18_07	Homo sapiens	Norway	Clin	2018	2	SAMEA8204129	100	0	0	4939323	158	4322	14		106	1			7866
NO_VV_18_08	Homo sapiens	Norway	Clin	2018	2	SAMEA8204130	100	0	0	4989370	132	4368	10		107	1
NO_VV_18_09	Homo sapiens	Norway	Clin	2018	2	SAMEA8204131	100	0	0	4937641	200	4305	14		107	1			7866
NO_VV_18_10	Homo sapiens	Norway	Clin	2018	2	SAMEA8204132	100	0	0	4989265	157	4392	16		115	1			55218
NO_VV_18_11	Homo sapiens	Norway	Clin	2018	2	SAMEA8204133	100	0	0	4977767	174	4369	14		105	1			48613
NSV_5830	Homo sapiens	USA:FL	Clin	1995	2	SAMN04193761	100	0	0	4881693	106	4387	3		120	1	LMXW01000029.1	27704	9998
OMC-11461_OMCST15	Blood	USA:LA	Clin	2012	NA	SAMN26512066	100	0	0	5118916	104	4548	2		48	1			142145
OMC-11606_OMCST20	Arm	USA:LA	Clin	2012	2	SAMN26512070	100	0	0	4759073	130	4184	3		66	1
OMC-12556-O_OMCST23	Abscess	USA:LA	Clin	2013	2	SAMN26512073	100	0	0	4985740	299	4453	3		51	1	NZ_JALQRY010000044.1,NZ_JALQRY010000198.1,NZ_JALQRY010000218.1,NZ_JALQRY010000204.1	12190	22937
OMC-12556-T_OMCST21	Blood	USA:LA	Clin	2015	2	SAMN26512071	100	0	0	4989570	305	4455	3		57	1	NZ_JALQRW010000197.1,NZ_JALQRW010000044.1,NZ_JALQRW010000202.1	11762	22937
OMC-12685_OMCST14	Ankle	USA:LA	Clin	2013	1	SAMN26512065	100	0	0	4986576	146	4386	4		72	1	NZ_JALQRQ010000037.1	20947	39976
OMC-13732_OMCST19	Wound	USA:LA	Clin	2014	2	SAMN26512069	100	0	0	4850143	129	4231	2		52	1
OMC-15515_OMCST4	Blood	USA:LA	Clin	2015	1	SAMN26512055	100	0	0	4830966	83	4231	2		49	1			10364
OMC-17626_OMCST24	Blood	USA:LA	Clin	2016	1	SAMN26512074	100	0	0	4938422	150	4409	3		30	1	NZ_JALQRZ010000016.1	97587	9272
OMC-19051_OMCST2	Blood	USA:LA	Clin	2017	1	SAMN26512053	100	0	0	4854744	96	4261	4		48	1
OMC-21288_OMCST5	Wound	USA:LA	Clin	2018	2	SAMN26512056	100	0	0	4959482	203	4400	2		51	1	NZ_JALQRH010000016.1	108771	11041
OMC-21533_OMCST7	Blood	USA:LA	Clin	2018	1	SAMN26512058	100	0	0	4801028	104	4236	2		22	1			12141
OMC-22877_OMCST6	Tissue	USA:LA	Clin	2019	2	SAMN26512057	100	0	0	4813482	148	4218	3		34	1
OMC-23654_OMCST12	Eye	USA:LA	Clin	2019	1	SAMN26512063	100	0	0	4854589	75	4262	3		23	1			51518
OMC-2841_OMCST1	Blood	USA:LA	Clin	2001	1	SAMN26512052	100	0	0	4970457	94	4348	3		27	1			52887
OMC-2975_OMCST11	Fluid	USA:LA	Clin	2001	2	SAMN26512062	100	0	0	5135916	154	4576	3		84	1			137987
OMC-3507-O_OMCST10	Stool	USA:LA	Clin	2002	1	SAMN26512061	100	0	0	4925912	106	4344	3		22	1			8403
OMC-3507-O_OMCST3	stool	USA:LA	Clin	2002	1	SAMN26512054	100	0	0	4927312	103	4346	3		28	1			8403
OMC-3630_OMCST8	Blood	USA:LA	Clin	2002	1	SAMN26512059	100	0	0	4823954	136	4248	2		45	1
OMC-7589_OMCST16	Blood	USA:LA	Clin	2007	2	SAMN26512067	100	0	0	4797219	146	4245	3		72	1	NZ_JALQRS010000022.1	64089
OMC-8451_OMCST9	Blood	USA:LA	Clin	2009	2	SAMN26512060	100	0	0	4832405	161	4228	2		48	1
OMC-8710_OMCST13	Blood	USA:LA	Clin	2009	2	SAMN26512064	100	0	0	4760119	131	4184	4		80	1
OMC-8758_OMCST18	Blood	USA:LA	Clin	2009	1	SAMN26512068	100	0	0	5053508	158	4470	4		81	1	NZ_JALQRT010000034.1	20947	77222
OMC-8787_OMCST22	Blood	USA:LA	Clin	2009	1	SAMN26512072	100	0	0	4938037	140	4406	2		26	1			53548
ORL_1506	Human Blood	USA:FL	Clin	1995	2	SAMN04193760	100	0	0	4864721	73	4304	5		118	1	LMXV01000010.1	27499	9998
PV35	wound	Colombia	Clin	2018	2	SAMN20804976	93.1	0	0	4964079	234	4415	7		59	1	NZ_JAKNPU010000130.1	945	43915
SE_VV_18_01	Homo sapiens	Sweden	Clin	2018	4	SAMEA8204199	100	0	0	5198816	429	4521	22		120	1			40287
SE_VV_18_02	Homo sapiens	Sweden	Clin	2018	2	SAMEA8204200	100	0	0	4975027	336	4326	9		108	1
SE_VV_18_03	Homo sapiens	Sweden	Clin	2018	2	SAMEA8204201	100	0	0	4921800	271	4285	13		113	1
SE_VV_18_04	Homo sapiens	Sweden	Clin	2018	2	SAMEA8204202	100	0	0	5035255	234	4420	9		121	1	contig00053	2983	58620
SE_VV_18_05	Homo sapiens	Sweden	Clin	2018	4	SAMEA8204203	100	0	0	5056159	308	4414	13		121	1
SE_VV_18_06	Homo sapiens	Sweden	Clin	2018	2	SAMEA8204204	100	0	0	5039354	311	4392	15		110	1			56029
SE_VV_18_07	Homo sapiens	Sweden	Clin	2018	4	SAMEA8204205	100	0	0	4833891	157	4191	12		109	1
SE_VV_18_08	Homo sapiens	Sweden	Clin	2018	2	SAMEA8204206	100	0	0	5012046	338	4447	6		121	1	contig00056,contig00108,contig00099	39617	19406
SE_VV_18_09	Homo sapiens	Sweden	Clin	2018	2	SAMEA8204207	100	0	0	5003206	181	4421	13		119	1	contig00020	36978	16448
SE_VV_18_10	Homo sapiens	Sweden	Clin	2018	2	SAMEA8204208	100	0	0	4896618	469	4271	9		115	1			38588
SE_VV_18_11	Homo sapiens	Sweden	Clin	2018	2	SAMEA8204209	100	0	0	4996496	197	4413	9		123	1	contig00021	36954	13319
SRR14298826	Homo sapiens	Germany	Clin	2018	2	SAMN18746904	100	0	0	4970450	241	4326	19		102	1
SRR14298827	Homo sapiens	Germany	Clin	2018	2	SAMN18746903	100	0	0	4842810	168	4223	13		110	1
SRR14298829	Homo sapiens	Germany	Clin	2018	2	SAMN18746901	100	0	0	4979845	279	4353	9		106	1
SRR14298830	Homo sapiens	Germany	Clin	2018	2	SAMN18746900	100	0	0	4932296	242	4336	9		105	1			22651
SRR14298831	Homo sapiens	Germany	Clin	2018	2	SAMN18746899	100	0	0	4938102	207	4287	16		100	1
SRR14298832	Homo sapiens	Germany	Clin	2018	2	SAMN18746898	100	0	0	4983718	359	4331	19		110	1
SRR14298833	Homo sapiens	Germany	Clin	2018	2	SAMN18746897	100	0	0	4944929	192	4307	16		106	1
SRR14298834	Homo sapiens	Germany	Clin	2018	2	SAMN18746896	100	0	0	4933180	252	4322	9		114	1			11750
SRR14298836	Homo sapiens	Germany	Clin	2018	2	SAMN18746895	100	0	0	4894243	184	4280	14		116	1			11894
SRR14298837	Homo sapiens	Germany	Clin	2018	2	SAMN18746894	100	0	0	4933482	219	4301	11		103	1
SRR14298838	Homo sapiens	Germany	Clin	2018	4	SAMN18746893	100	0	0	4899135	150	4268	11		101	1			21125
SRR14298839	Homo sapiens	Germany	Clin	2018	2	SAMN18746892	100	0	0	4926441	185	4280	16		107	1
SRR14298840	Homo sapiens	Germany	Clin	2018	2	SAMN18746891	100	0	0	5072603	267	4537	8		105	1	contig00086,contig00094,contig00112,contig00045	67620	19406
V252	wound infection	Israel:Western Galilee Hospital	Clin	2004	5	SAMN03073547	100	0	0	5052867	220	4483	3		83	1	LIIO01000009.1	49806	56315
VN_0092	blood	Germany:Greifswalder Bodden:Baltic Sea	Clin	2011	4	SAMN03486932	100	0	0	5089452	190	4461	3		81	1	MVKU01000096.1	28884
VN_0108	Homo sapiens	Germany:Binz:Baltic Sea	Clin	2010	2	SAMN03486856	100	0	0	4910487	137	4300	5		84	1
VN_0112	Homo sapiens	Germany:Ruegen:Baltic Sea	Clin	2010	4	SAMN03486858	100	0	0	5087671	181	4477	3		81	1
VN_0288	Homo sapiens	Germany:Baltic Sea	Clin	2010	4	SAMN03483372	100	0	0	4969524	163	4384	4		82	1			38629
Vv180806	Blood necrotizing fasciitis	China	Clin	2018	1	SAMN12816916	100	0	0	5356494	3	4770	34		119	1	NZ_CP044208.1	65566	83584
VV2014DJH	Human blood	China	Clin	2014	1	SAMN06237111	100	0	0	5074562	2	4448	37		121	1
VV4_03	wound	Israel	Clin	2003	3	SAMN02990645	100	0	0	5240024	455	4788	7		96	1	JQDV01000012.1,JQDV01000055.1,JQDV01000365.1,JQDV01000290.1,JQDV01000424.1,JQDV01000120.1	99654	131297
VV9_09	blood	Israel	Clin	2009	3	SAMN02990644	100	0	0	5249892	388	4784	6		96	1	JQDW01000067.1,JQDW01000344.1,JQDW01000045.1,JQDW01000079.1,JQDW01000062.1,JQDW01000237.1,JQDW01000092.1	97012	128705
VvC1		China	Clin	2015	2	SAMN18103626	100	1.72	0	5058018	493	4383	5		80	1			11886
YJ016	Human Blood	Taiwan	Clin	2003	1	SAMD00061075	100	0	0	5260086	3	4635	28	2	113	1	AP005352.1	48508	69410
11507	Unknown	Germany	Clin	<1998	1	https://www.dsmz.de/collection/catalogue/details/culture/DSM-11507	100	0	0	4811089	186	4190	5		92	1
2322	Eel tank water	Israel	Env	1997	2	SAMN02990648	100	1.72	100	5281312	412	4609	6		92	1	JQDS01000123.1,JQDS01000215.1,JQDS01000281.1,JQDS01000022.1,JQDS01000185.1	68068	50478
05_25_BW5	Low salinity river system	USA:SC	Env	2015	1	SAMN11552938	100	0	0	4845081	152	4226	6		96	1			8634
1676_80	water	USA	Env	2020	1	SAMN12648272	100	0	0	5036404	2	4452	34		119	1
CECT5763	Eel tank water	Spain	Env	2002	2	SAMN03273308	100	0	0	4955829	230	4453	3		11	1	NZ_LEAM01000186.1,NZ_LEAM01000005.1,NZ_CM014727.1,NZ_LEAM01000085.1	59682	44581
CECT4608	Eel tank water	Spain	Env	1990	1	SAMN07739079	100	1.88	0	5431368	169	4967	9		83	1	PDGH01000101.1	404854	7415
CG64	Seawater	Taiwan	Env	2011	1	SAMN03371452	100	0	0	4973721	144	4384	4		73	1			9997
ELK125	dry sand	Nigeria	Env	2016	2	SAMN16482543	100	0	0	5052137	52	4439	13		100	1	NZ_JADDMN010000003.1	140825
ELK175	shoreline saltwater	Nigeria	Env	2016	2	SAMN16482542	100	0	0	5052743	49	4442	13		103	1	NZ_JADDMO010000003.1	140825
IRLA0043	water	USA:FL:Fellers House	Env	2018	2	SAMN17298301	100	0	0	5094280	124	4529	3		49	1	NZ_JAERHH010000065.1,NZ_JAERHH010000085.1,NZ_JAERHH010000070.1	22374
IRLA0152	water	USA:FL:Fellers House	Env	2018	1	SAMN17298288	100	0	0	4841903	57	4281	3		52	1			12042
IRLA0153	water	USA:FL:Fellers House	Env	2018	1	SAMN17298289	100	0	0	5028102	60	4434	3		53	1	NZ_JAERHT010000037.1,NZ_JAERHT010000027.1,NZ_JAERHT010000033.1	92340	48790
IRLA0155	water	USA:FL:Fellers House	Env	2018	1	SAMN17298290	100	0	0	4908579	69	4311	3		48	1
IRLA0161	water	USA:FL:Fellers House	Env	2018	1	SAMN17298285	100	0	0	5013506	64	4488	3		50	1	NZ_JAERHX010000012.1	172360	12042
IRLA0172	water	USA:FL:Fellers House	Env	2018	1	SAMN17298291	100	0	0	4843636	65	4251	4		50	1			7985
IRLA0186	water	USA:FL:Fellers House	Env	2018	1	SAMN17298286	100	0	0	5022244	49	4398	5		57	1			41340
IRLE0004	water	USA:FL:Shepards Park	Env	2018	1	SAMN17298287	100	0.86	100	4852451	57	4268	4		44	1	NZ_JAERHV010000044.1	2692	17503
IRLE0005	water	USA:FL:Shepards Park	Env	2018	2	SAMN17298297	100	0	0	5000603	107	4432	2		41	1
IRLE0006	water	USA:FL:Shepards Park	Env	2018	2	SAMN17298302	100	0	0	4893062	69	4324	3		55	1			33632
IRLE0008	water	USA:FL:Shepards Park	Env	2018	2	SAMN17298305	100	0	0	4802108	97	4246	4		51	1	NZ_JAERHD010000043.1	22952	14171
IRLE0011	water	USA:FL:Shepards Park	Env	2018	2	SAMN17298304	100	0	0	4786992	88	4192	3		49	1			11248
IRLE0013	water	USA:FL:Shepards Park	Env	2018	2	SAMN17298303	100	0	0	4948883	82	4380	4		47	1	NZ_JAERHF010000014.1	112342
IRLE0015	water	USA:FL:Shepards Park	Env	2018	NA	SAMN17298294	100	0	0	4890093	64	4296	3		46	1			33021
IRLE0017	water	USA:FL:Shepards Park	Env	2018	2	SAMN17298296	100	0.86	100	4829208	83	4255	5		46	1			49310
IRLE0019	water	USA:FL:Shepards Park	Env	2018	2	SAMN17298293	100	0	0	4902872	102	4331	4		47	1
IRLE0020	water	USA:FL:Shepards Park	Env	2018	2	SAMN17298295	100	0	0	4794396	95	4237	4		49	1	NZ_JAERHN010000044.1	22952	10903
IRLE0056	water	USA:FL:Shepards Park	Env	2018	1	SAMN17298292	100	0	0	4846782	84	4277	4		42	1	NZ_JAERHQ010000074.1	1674
IRLE0057	water	USA:FL:Shepards Park	Env	2018	2	SAMN17298298	100	0	0	4730570	95	4192	3		49	1			32073
IRLE0062	water	USA:FL:Shepards Park	Env	2018	2	SAMN17298299	100	0	0	4868540	89	4307	4		52	1
IRLE0080	water	USA:FL:Shepards Park	Env	2018	2	SAMN17298300	100	0	0	4946113	65	4349	3		51	1			10559
LEK164	shoreline saltwater	Nigeria	Env	2016	2	SAMN16482539	100	0	0	5051063	46	4443	13		100	1	NZ_JADDMR010000046.1	140825
NV1	Seawater	Taiwan	Env	2011	1	SAMN03371453	100	0	0	4884521	110	4329	3		65	1			11824
NV22	Seawater	Taiwan	Env	2011	2	SAMN03371454	100	0	0	4904606	177	4357	2		76	1			9235
PD_2_51	Seawater	Spain	Env	2003	2	SAMN07739090	100	0	0	5139941	424	4573	4		54	1	PDFX01000375.1,PDFX01000159.1,PDFX01000368.1,PDFX01000270.1	60530	45092
PV152	estuarine water	Colombia	Env	2019	2	SAMN20805057	100	3.45	50	4842112	392	4306	9		68	1
PV159	water	Colombia	Env	2019	2	SAMN20805058	100	0.86	100	4883231	308	4277	9		73	1
PV194	water	Colombia	Env	2019	1	SAMN20805059	100	0	0	5122311	336	4548	9		69	1
PV195	water	Colombia	Env	2019	1	SAMN20805060	100	3.45	100	4914414	188	4396	4		63	1			12371
PV197	water	Colombia	Env	2019	NA	SAMN20805064	100	5.17	100	5114173	363	4539	4		58		NZ_JAKNPT010000349.1,NZ_JAKNPT010000319.1	94104	10222
PV205	marine water	Colombia	Env	2019	1	SAMN20805061	100	0	0	4913477	296	4364	4		66	1			13715
PV206	marine water	Colombia	Env	2019	1	SAMN20805062	100	0.86	100	5054306	282	4535	4		61	1
PV207	marine water	Colombia	Env	2019	1	SAMN20805063	100	3.45	100	4998199	251	4469	11		61	1	NZ_JAKNPS010000225.1	21627	49217
Riu1	Seawater	Spain	Env	2003	4	SAMN07739093	100	3.45	0	4308995	838	3709	6		52	1
S2_22	water	USA	Env	2004	1	SAMN07739094	100	0	0	4889231	83	4286	7		104	1
S3_16	water	USA	Env	2005	1	SAMN07739095	100	0	0	4961926	165	4399	11		98	1			9703
SC9729	Seawater	South Korea	Env	2011	2	SAMN03371456	100	3.45	0	5878818	134	5491	3	1	117	2	JZEQ01000106.1	64236	59412
SC9740	Seawater	South Korea	Env	2011	2	SAMN03371457	100	0	0	4971258	118	4423	5		64	1			10808
SG_012		South Korea	Env	2021	1	SAMN29637725	100	0	0	5012927	114	4398	4		83	1			9788
SREL119	Sediment	USA	Env	<2006	2	SAMN07739096	100	0	0	5038407	321	4434	8	1	95	1			47416
SREL214	water	USA	Env	No reporter	2	SAMN07739097	100	0	0	5031435	188	4382	5		67	1			866
TAK141	dry sand	Nigeria	Env	2016	2	SAMN16482540	100	0	0	5053745	46	4445	13		105	1	NZ_JADDMQ010000003.1	140825
TAK196	shoreline saltwate	Nigeria	Env	2017	2	SAMN16482541	100	0	0	5052409	52	4443	13		104	1	NZ_JADDMP010000003.1	140825
VA_WGS_18022	Estuarine water	USA:TX	Env	2008	2	SAMN09386617	100	0	0	4845231	65	4265	7		92	1
VA_WGS_18023	Estuarine water	USA:TX	Env	2010	2	SAMN09386616	100	0	0	4984587	83	4384	8		91	1	NZ_RCGC01000015.1	130140	10511
VA_WGS_18024	Estuarine water	USA:TX	Env	2009	2	SAMN09386615	100	0	0	4941069	111	4326	7		86	1			6647
VA_WGS_18025	Estuarine water	USA:TX	Env	2011	2	SAMN09386771	100	0	0	5240241	176	4681	7	1	94	1	NZ_RCGA01000134.1,NZ_RCGA01000078.1,NZ_RCGA01000082.1,NZ_RCGA01000119.1,NZ_RCGA01000103.1,NZ_RCGA01000091.1	27004	58997
VA_WGS_18026	Estuarine water	USA:TX	Env	2012	2	SAMN09386770	100	0	0	4844420	80	4268	7		89	1			21195
VA_WGS_18027	Estuarine water	USA:TX	Env	2015	2	SAMN09386776	100	0	0	4843483	84	4291	7		89	1	NZ_RCFY01000030.1	27587	11751
VA_WGS_18028	Estuarine water	USA:TX	Env	2013	2	SAMN09386781	100	0.47	0	4966197	79	4395	6		91	1			44501
VA_WGS_18029	Estuarine water	USA:TX	Env	2014	2	SAMN09386816	100	0	0	4793233	95	4255	8		93	1			9339
VA_WGS_18030	Estuarine water	USA:TX	Env	2016	2	SAMN09386817	100	0	0	4979258	119	4370	8		93	1	NZ_RCFV01000015.1	111483	10510
VA_WGS_18031	Estuarine water	USA:TX	Env	2017	2	SAMN09386749	100	0	0	4850485	92	4278	6		94	1			8437
VA_WGS_18032	Estuarine water	USA:TX	Env	2017	2	SAMN09386750	100	0	0	4801036	113	4197	8		89	1
VA_WGS_18033	Estuarine water	USA:TX	Env	2017	1	SAMN09386753	100	0	0	5055915	162	4483	7		89	1	NZ_RBZB01000082.1	12554
VA_WGS_18034	Estuarine water	USA:TX	Env	2017	2	SAMN09386757	100	0	0	4823242	63	4218	7		91	1			10415
VA_WGS_18035	Estuarine water	USA:TX	Env	2017	2	SAMN09386766	100	0	0	5240024	158	4664	7		97	1	NZ_RBZH01000024.1,NZ_RBZH01000105.1,NZ_RBZH01000087.1	85841	122145
VA_WGS_18036	Estuarine water	USA:TX	Env	2017	2	SAMN09386765	100	0	0	4873384	71	4285	7		92	1			12236
VA_WGS_18037	Estuarine water	USA:TX	Env	2017	2	SAMN09386764	100	0	0	5094022	170	4485	7		92	1
VA_WGS_18038	Estuarine water	USA:TX	Env	2017	2	SAMN09386763	100	0.63	0	5195336	252	4555	9		96	1			8032
VA_WGS_18039	Estuarine water	USA:TX	Env	2017	2	SAMN09386780	100	0	0	4988278	99	4378	8		90	1			10510
VA_WGS_18040	Estuarine water	USA:TX	Env	2017	2	SAMN09386815	100	0	0	4840145	79	4220	7		97	1
VA_WGS_18041	Estuarine water	USA:TX	Env	2017	2	SAMN09386818	100	0	0	5412903	82	4792	6		88	1	NZ_RBZL01000027.1,NZ_RBZL01000055.1	51906	65019
VA_WGS_18042	Estuarine water	USA:TX	Env	2017	1	SAMN09386756	100	0	0	4933479	57	4307	9		93	1
VA_WGS_18043	Estuarine water	USA:TX	Env	2017	2	SAMN09386768	100	0	0	4905570	90	4320	8		92	1			37971
VA_WGS_18044	Estuarine water	USA:TX	Env	2017	2	SAMN09386767	100	0	0	4935428	83	4392	7		91	1			36008
VA_WGS_18045	Estuarine water	USA:TX	Env	2017	2	SAMN09386733	100	0	0	4800809	82	4225	7		92	1			22414
VA_WGS_18046	Estuarine water	USA:TX	Env	2007	2	SAMN09386613	100	0	0	4933446	104	4341	9		95	1			10092
VA_WGS_18047	Estuarine water	USA:TX	Env	2017	2	SAMN09386622	100	0	0	4820655	103	4222	7		91	1			19507
VA_WGS_18048	Estuarine water	USA:TX	Env	2017	1	SAMN09386624	100	0	0	5082584	94	4508	7		92	1	NZ_RHHF01000038.1	24090	77822
VA_WGS_18049	Estuarine water	USA:TX	Env	2017	2	SAMN09386708	100	0	0	4907792	104	4344	8		94	1	NZ_RHHG01000076.1,NZ_RHHG01000020.1	67191	10665
VA_WGS_18050	Estuarine water	USA:TX	Env	2017	2	SAMN09386754	100	0	0	4957444	99	4343	7		96	1	NZ_RHHH01000070.1	1302
VA_WGS_18051	Estuarine water	USA:TX	Env	2017	1	SAMN09386759	100	0	0	4927428	75	4307	8		83	1			61464
VA_WGS_18052	Estuarine water	USA:TX	Env	2017	1	SAMN09386758	100	0	0	5130949	88	4555	8		91	1	NZ_RHHJ01000025.1,NZ_RHHJ01000036.1	69747	79201
VA_WGS_18053	Estuarine water	USA:TX	Env	2017	1	SAMN09386735	100	0	0	4884707	73	4280	8		90	1			9555
VA_WGS_18054	Estuarine water	USA:TX	Env	2017	2	SAMN09386734	100	0	0	4778453	93	4223	8		93	1			9497
VA_WGS_18055	Estuarine water	USA:TX	Env	2017	2	SAMN09386736	100	0	0	4842045	79	4244	8		97	1			12082
VA_WGS_18056	Estuarine water	USA:TX	Env	2017	1	SAMN09386614	100	0	0	4929131	44	4320	7		92	1			11425
VA_WGS_18057	Estuarine water	USA:TX	Env	2017	2	SAMN09386612	100	0	0	4931207	84	4349	16		101	1
VA_WGS_18058	Estuarine water	USA:TX	Env	2017	2	SAMN09386611	100	0	0	4911551	97	4302	7		93	1			12082
VA_WGS_18059	Estuarine water	USA:TX	Env	2017	2	SAMN09386621	100	0	0	4799654	65	4249	8		89	1			23601
VA_WGS_18060	Estuarine water	USA:TX	Env	2017	1	SAMN09386620	100	0	0	4990343	46	4409	8		92	1	NZ_RBWN01000012.1	135744	12148
VA_WGS_18061	Estuarine water	USA:TX	Env	2017	2	SAMN09386619	100	0	0	5081056	36	4477	6		92	1			45802
VA_WGS_18062	Estuarine water	USA:TX	Env	2017	1	SAMN09386738	100	0	0	4923184	51	4295	7		90	1
VA_WGS_18063	Estuarine water	USA:TX	Env	2017	2	SAMN09386737	100	0	0	4929720	80	4344	16		101	1
VA_WGS_18064	Estuarine water	USA:TX	Env	2017	1	SAMN09386618	100	0.16	0	5057894	117	4486	7		91	1
VN_0101	Seawater	Germany:Binz:Baltic Sea	Env	2010	2	SAMN03483416	100	0	0	5003990	143	4406	3		72	1			89260
VN_0104	Seawater	Germany:Binz:Baltic Sea	Env	2010	4	SAMN03486854	100	0	0	4867074	144	4258	4		83	1
VN_0206	Seawater	Germany:Rostock:Baltic Sea	Env	1995	2	SAMN03470190	100	0	0	4952727	145	4420	4		75	1	MVKO01000133.1	46600	40681
VN_0208	Seawater	Germany:Rostock:Baltic Sea	Env	1999	2	SAMN03483332	100	0	0	4904167	176	4336	5		82	1			68650
Vv1	Unknwon	China	Env	2016	1	SAMN18103610	100	1.21	0	5050474	452	4366	4		75	1	NZ_JAFKPF010000034.1,NZ_JAFKPF010000107.1	53849	20270
Vv10	Unknwon	China	Env	2016	1	SAMN18103614	100	0.16	0	5122753	536	4424	4		79	1			678
Vv1462	Unknwon	China	Env	2016	1	SAMN18103624	100	0	0	5130550	403	4488	5		67	1	NZ_JAFKOR010000033.1	53831	52477
Vv15	Unknwon	China	Env	2016	1	SAMN18103615	100	6.49	0	5314265	1507	4339	7		91	1			8511
Vv1582	Unknwon	China	Env	2016	2	SAMN18103625	100	0	0	5215436	414	4578	4		89	1			98160
Vv16	Unknwon	China	Env	2016	1	SAMN18103616	100	1.72	0	5307440	447	4625	3		89	1	NZ_JAFKOZ010000018.1	118209	110474
Vv17	Unknwon	China	Env	2016	1	SAMN18103617	100	0	0	5184656	358	4523	4		79	1
Vv19	Unknwon	China	Env	2016	1	SAMN18103618	100	0	0	5097888	224	4458	4		84	1	NZ_JAFKOX010000016.1	110361	48076
Vv2	Unknwon	China	Env	2016	1	SAMN18103611	100	0.16	0	5037400	400	4365	4		80	1	NZ_JAFKPE010000033.1	53455	20270
Vv20	Unknwon	China	Env	2016	1	SAMN18103619	100	0	0	5134219	352	4516	5		70	1			81909
Vv21	Unknwon	China	Env	2016	1	SAMN18103620	100	0	0	5108874	270	4462	6		82	1			48076
Vv23	Unknwon	China	Env	2016	1	SAMN18103621	100	0	0	5210833	282	4646	4		72	1			73430
Vv24	Unknwon	China	Env	2016	1	SAMN18103622	100	0	0	5234051	348	4644	4		77	1	NZ_JAFKOT010000019.1,NZ_JAFKOT010000303.1	116434	73211
Vv26	Unknwon	China	Env	2016	1	SAMN18103623	100	0	0	5085439	373	4469	5		83	1			59165
Vv8	Unknwon	China	Env	2016	1	SAMN18103612	100	0.16	0	5050745	544	4351	4		72	1			7618
Vv9	Unknwon	China	Env	2016	1	SAMN18103613	100	3.95	25	5125507	568	4427	5		77	1	NZ_JAFKPC010000254.1	269	238
WR1_BW	Low salinity river system	USA:Cl	Env	2015	NA	SAMN11552945	100	0	0	4879314	147	4294	6		93	1
WR2BW	River	USA:Cl	Env	2012	1	SAMN08213428	100	0	0	4958298	90	4319	6		83	1			9684
WR2_BW2	Low salinity river system	USA:SC	Env	2015	1	SAMN11538979	100	0	0	4867319	128	4248	8		92	1			25318
BaltVib21-W-16	Baltic Sea (Brackish water)	Sweden	Env	2022	4	SAMN40604317	100	0	0	5093892	290	4520	17		112	1	contig00038	45623	57314
BaltVib20-W-29	Baltic Sea (Brackish water)	Sweden	Env	2022	2	SAMN40604318	100	0	0	4990215	124	4371	9		109	1			58055
BaltVib20-W-54	Baltic Sea (Brackish water)	Sweden	Env	2022	2	SAMN40604319	100	0	0	5207949	59	4625	8		105	1	contig00010	90100	120375
BaltVib20-W-66	Baltic Sea (Brackish water)	Sweden	Env	2022	4	SAMN40604320	100	0	0	5079189	324	4425	12		111	1
BaltVib20-W-65	Baltic Sea (Brackish water)	Sweden	Env	2022	2	SAMN40604321	100	0	0	4922069	84	4372	9	1	103	1			32701
BaltVib20-W-31	Baltic Sea (Brackish water)	Sweden	Env	2022	2	SAMN40604322	100	0	0	4960296	276	4307	8		105	1			6401
BaltVib9-S-1	Baltic Sea (Brackish water)	Germany	Env	2022	2	SAMN40604323	100	0	0	5056187	300	4404	8		106	1			39440
BaltVib12-S-100	Baltic Sea (Brackish water)	Poland	Env	2022	2	SAMN40604324	100	0	0	4920742	257	4291	10		105	1			2101
BaltVib12-S-1	Baltic Sea (Brackish water)	Poland	Env	2022	4	SAMN40604325	100	0	0	5169013	326	4553	14	1	119	1			8808
BaltVib12-S-3	Baltic Sea (Brackish water)	Poland	Env	2022	4	SAMN40604326	100	0	0	5111352	285	4494	12	1	113	1			8808
BaltVib12-S-4	Baltic Sea (Brackish water)	Poland	Env	2022	4	SAMN40604327	100	0	0	5130744	362	4500	16	2	100	1
BaltVib12-S-7	Baltic Sea (Brackish water)	Poland	Env	2022	2	SAMN40604328	100	0	0	4941180	268	4292	12		110	1			10238
BaltVib12-S-8	Baltic Sea (Brackish water)	Poland	Env	2022	4	SAMN40604329	100	0	0	5141033	372	4510	21	2	104	1
BaltVib12-S-9	Baltic Sea (Brackish water)	Poland	Env	2022	4	SAMN40604330	100	0	0	5088877	267	4471	14		107	1
BaltVib12-S-10	Baltic Sea (Brackish water)	Poland	Env	2022	2	SAMN40604331	100	0	0	4849093	232	4225	10		120	1			8899
BaltVib12-S-12	Baltic Sea (Brackish water)	Poland	Env	2022	2	SAMN40604332	100	0	0	4949010	66	4339	8		113	1			76738
BaltVib12-S-13	Baltic Sea (Brackish water)	Poland	Env	2022	4	SAMN40604333	100	0	0	4994264	227	4373	15		109	1			40306
BaltVib12-S-15	Baltic Sea (Brackish water)	Poland	Env	2022	2	SAMN40604334	100	0	0	4843877	178	4236	12		107	1			46584
BaltVib12-S-16	Baltic Sea (Brackish water)	Poland	Env	2022	4	SAMN40604335	100	0	0	5237667	292	4639	13		106	1	contig00037,contig00081	50755	40982
BaltVib12-S-17	Baltic Sea (Brackish water)	Poland	Env	2022	2	SAMN40604336	100	0	0	4877825	268	4243	14		111	1
BaltVib12-S-18	Baltic Sea (Brackish water)	Poland	Env	2022	2	SAMN40604337	100	0	0	4845460	208	4224	10		117	1			8899
BaltVib12-S-41	Baltic Sea (Brackish water)	Poland	Env	2022	2	SAMN40604338	100	0	0	4955268	202	4396	10		106	1
BaltVib12-S-63	Baltic Sea (Brackish water)	Poland	Env	2022	4	SAMN40604339	100	0	0	4996201	234	4369	14		113	1			24732
BaltVib12-S-76	Baltic Sea (Brackish water)	Poland	Env	2022	4	SAMN40604340	100	0	0	5133049	378	4506	17	2	106	1
BaltVib12-Z-27	Baltic Sea (Brackish water)	Poland	Env	2022	4	SAMN40604341	100	0	0	5237965	287	4643	14		109	1	contig00079,contig00037	51131	40982
BaltVib12-Z-26	Baltic Sea (Brackish water)	Poland	Env	2022	4	SAMN40604342	100	0	0	5238633	282	4644	14		110	1	contig00040,contig00076	46341	40982
BaltVib12-W-14	Baltic Sea (Brackish water)	Poland	Env	2022	4	SAMN40604343	100	0	0	5214062	330	4608	14	1	114	1	contig00032	44678	8808
BaltVib12-W-11	Baltic Sea (Brackish water)	Poland	Env	2022	4	SAMN40604344	100	0	0	5212684	321	4607	14	1	112	1	contig00032	44678	8808
BaltVib20-S-5	Baltic Sea (Brackish water)	Sweden	Env	2022	2	SAMN40604345	100	0	0	4968781	95	4442	8	1	109	1	contig00020	45564	32701
BaltVib20-S-8	Baltic Sea (Brackish water)	Sweden	Env	2022	2	SAMN40604346	100	0	0	4999091	199	4470	8		112	1	contig00023	45564	10332
BaltVib20-S-25	Baltic Sea (Brackish water)	Sweden	Env	2022	2	SAMN40604347	100	0	0	4967763	102	4441	8	1	117	1	contig00020	45564	32701
BaltVib12-S-77	Baltic Sea (Brackish water)	Poland	Env	2022	4	SAMN40604348	100	0	0	5110137	313	4481	19		110	1			38284
BaltVib20-S-49	Baltic Sea (Brackish water)	Sweden	Env	2022	2	SAMN40604349	100	0	0	4921505	87	4380	8	1	108	1			32701
BaltVib20-S-62	Baltic Sea (Brackish water)	Sweden	Env	2022	4	SAMN40604350	100	0	0	5073108	340	4421	11		111	1
BaltVib20-S-70	Baltic Sea (Brackish water)	Sweden	Env	2022	2	SAMN40604351	100	0	0	5157876	169	4530	11		113	1			67538
BaltVib20-S-85	Baltic Sea (Brackish water)	Sweden	Env	2022	2	SAMN40604352	100	0	0	5010037	205	4426	19		115	1	contig00013	143195
BaltVib20-S-92	Baltic Sea (Brackish water)	Sweden	Env	2022	2	SAMN40604353	100	0	0	4989283	144	4370	10		110	1			58055
BaltVib20-S-98	Baltic Sea (Brackish water)	Sweden	Env	2022	2	SAMN40604354	100	0	0	5143226	93	4522	8		112	1			97350
BaltVib20-W-35	Baltic Sea (Brackish water)	Sweden	Env	2022	4	SAMN40604355	100	0	0	5074780	341	4423	13		111	1
BaltVib20-W-80	Baltic Sea (Brackish water)	Sweden	Env	2022	4	SAMN40604356	100	0	0	5073606	356	4421	13		103	1
BaltVib20-W-87	Baltic Sea (Brackish water)	Sweden	Env	2022	4	SAMN40604357	100	0	0	4925168	223	4292	11		127	1			40439
BaltVib20-W-90	Baltic Sea (Brackish water)	Sweden	Env	2022	2	SAMN40604358	100	0	0	5022180	130	4421	10		111	1			97168
BaltVib20-W-93	Baltic Sea (Brackish water)	Sweden	Env	2022	4	SAMN40604359	100	0	0	5077793	433	4430	15		109	1			3547
BaltVib12-W-3	Baltic Sea (Brackish water)	Poland	Env	2022	4	SAMN40604360	100	0	0	5168245	346	4551	13	1	111	1			8808
BaltVib12-W-6	Baltic Sea (Brackish water)	Poland	Env	2022	4	SAMN40604361	100	0	0	5168109	302	4562	12	1	109	1
BaltVib20-W-78	Baltic Sea (Brackish water)	Sweden	Env	2022	4	SAMN40604362	100	0	0	5074485	366	4421	13		106	1
BaltVib12-W-10	Baltic Sea (Brackish water)	Poland	Env	2022	2	SAMN40604363	100	0	0	4838252	267	4221	10		100	1			8899
BaltVib9-S-2	Baltic Sea (Brackish water)	Germany	Env	2022	2	SAMN40604364	100	0	0	5042433	431	4402	4		118	1			39398
BaltVib9-W-1	Baltic Sea (Brackish water)	Germany	Env	2022	2	SAMN40604365	100	0	0	4953894	302	4325	12		118	1
BaltVib12-S-101	Baltic Sea (Brackish water)	Poland	Env	2022	2	SAMN40604366	100	0	0	4915981	232	4299	10		105	1			2242
BaltVib12-S-24	Baltic Sea (Brackish water)	Poland	Env	2022	2	SAMN40604367	100	0	0	4954035	348	4385	7		122	1
BaltVib12-S-33	Baltic Sea (Brackish water)	Poland	Env	2022	2	SAMN40604368	100	0	0	4950760	296	4388	7		112	1
BaltVib12-S-40	Baltic Sea (Brackish water)	Poland	Env	2022	4	SAMN40604369	100	0	0	5201953	328	4598	14	1	110	1			42880
BaltVib12-S-48	Baltic Sea (Brackish water)	Poland	Env	2022	2	SAMN40604370	100	0	0	4969544	324	4288	7		108	1
BaltVib12-S-55	Baltic Sea (Brackish water)	Poland	Env	2022	4	SAMN40604371	100	0	0	5068399	331	4423	14		106	1
BaltVib12-S-57	Baltic Sea (Brackish water)	Poland	Env	2022	2	SAMN40604372	100	0	0	4881871	244	4250	11		115	1
BaltVib12-S-58	Baltic Sea (Brackish water)	Poland	Env	2022	4	SAMN40604373	100	0	0	5039212	221	4409	12		106	1			33951
BaltVib12-S-59	Baltic Sea (Brackish water)	Poland	Env	2022	4	SAMN40604374	100	0	0	5173166	314	4564	14	1	110	1
BaltVib12-S-79	Baltic Sea (Brackish water)	Poland	Env	2022	4	SAMN40604375	100	0	0	5131596	378	4499	17	2	107	1
BaltVib12-S-83	Baltic Sea (Brackish water)	Poland	Env	2022	4	SAMN40604376	100	0	0	5170909	312	4558	13	1	112	1
BaltVib12-S-84	Baltic Sea (Brackish water)	Poland	Env	2022	4	SAMN40604377	100	0	0	4987182	225	4382	12		111	1
BaltVib12-S-85	Baltic Sea (Brackish water)	Poland	Env	2022	2	SAMN40604378	100	0	0	4845992	224	4221	10		117	1			8899
BaltVib12-S-86	Baltic Sea (Brackish water)	Poland	Env	2022	2	SAMN40604379	100	0	0	4854158	214	4234	10		117	1			16280
BaltVib12-S-87	Baltic Sea (Brackish water)	Poland	Env	2022	4	SAMN40604380	100	0	0	5241188	285	4650	16		107	1	contig00078,contig00040	45428	40982
BaltVib12-S-88	Baltic Sea (Brackish water)	Poland	Env	2022	4	SAMN40604381	100	0	0	5237991	290	4638	14		112	1	contig00035,contig00076	50771	40982
BaltVib12-S-91	Baltic Sea (Brackish water)	Poland	Env	2022	2	SAMN40604382	100	0	0	4916735	229	4298	10		108	1			2101
BaltVib12-S-93	Baltic Sea (Brackish water)	Poland	Env	2022	4	SAMN40604383	100	0	0	5184924	287	4555	13	1	112	1			8808
BaltVib12-S-64	Baltic Sea (Brackish water)	Poland	Env	2022	4	SAMN40604384	100	0	0	5169627	331	4552	14	1	117	1			8808
BaltVib12-S-66	Baltic Sea (Brackish water)	Poland	Env	2022	4	SAMN40604385	100	0	0	4994682	232	4366	14		110	1			24732
BaltVib12-S-65	Baltic Sea (Brackish water)	Poland	Env	2022	2	SAMN40604386	100	0	0	4926481	324	4263	9		109	1			10238
BaltVib12-S-67	Baltic Sea (Brackish water)	Poland	Env	2022	4	SAMN40604387	100	0	0	5131194	339	4506	21	2	101	1
BaltVib12-S-69	Baltic Sea (Brackish water)	Poland	Env	2022	4	SAMN40604388	100	0	0	5212480	328	4608	14	1	113	1	contig00030	44678	8808
BaltVib12-S-71	Baltic Sea (Brackish water)	Poland	Env	2022	2	SAMN40604389	100	0	0	4847107	208	4226	10		119	1			8899
BaltVib12-S-72	Baltic Sea (Brackish water)	Poland	Env	2022	4	SAMN40604390	100	0	0	5100865	410	4510	14		109	1
BaltVib12-S-74	Baltic Sea (Brackish water)	Poland	Env	2022	4	SAMN40604391	100	0	0	5105403	300	4475	19		107	1			36878
BaltVib12-S-56	Baltic Sea (Brackish water)	Poland	Env	2022	4	SAMN40604392	100	0	0	5110889	349	4473	13		115	1			39027
BaltVib12-W-68	Baltic Sea (Brackish water)	Poland	Env	2022	4	SAMN40604393	100	0	0	5075230	347	4428	11		101	1
BaltVib6-S-3	Baltic Sea (Brackish water)	Germany	Env	2022	4	SAMN40604394	100	0	0	5173655	305	4564	13	1	119	1	contig00031,contig00059	71347
BaltVib6-S-2	Baltic Sea (Brackish water)	Germany	Env	2022	4	SAMN40604395	100	0	0	5169150	287	4561	12	1	109	1	contig00056,contig00031	71347
BaltVib6-S-1	Baltic Sea (Brackish water)	Germany	Env	2022	4	SAMN40604396	100	0	0	5169712	284	4561	12	1	113	1	contig00033,contig00057	71347
BaltVib12-S-50	Baltic Sea (Brackish water)	Poland	Env	2022	2	SAMN40604397	100	0	0	4953537	339	4302	10		107	1			23893
BaltVib12-S-35	Baltic Sea (Brackish water)	Poland	Env	2022	4	SAMN40604398	100	0	0	5107619	366	4466	11		103	1			39027

## Sheet: Table_3
V.vulnificus strain	Antimocrobial resistannce genes																					Antibiotic Class								Antibiotic Sub class
	dfrA31	aph(3')-Ia	sul1	blaTEM-171	qnrVC8	qacEdelta1	blaCMY-6	tet(35)	blaTEM-181	tetA(D)	sul2	rmtC	blaNDM-1	blaTEM-116	fos	varG	dfrA46	tet(34)	tet(B)	aac(6')-Ib11	qnrVC1	TETRACYCLINE	TRIMETHOPRIM	FOSFOMYCIN	QUATERNARY AMMONIUM	AMINOGLYCOSIDE	BETA-LACTAM	SULFONAMIDE	QUINOLONE	TETRACYCLINE	TRIMETHOPRIM	FOSFOMYCIN	QUATERNARY AMMONIUM	AMINOGLYCOSIDE	BETA-LACTAM	CARBAPENEM	AMIKACIN/GENTAMICIN/KANAMYCIN/TOBRAMYCIN	SULFONAMIDE	CEPHALOSPORIN	KANAMYCIN	QUINOLONE
12								+								+		+				+					+			+					+	+
32								+								+		+				+					+			+					+	+
162								+								+		+				+					+			+					+	+
1128								+								+		+				+					+			+					+	+
1157								+								+		+				+					+			+					+	+
2322								+								+		+				+					+			+					+	+
2556	+							+								+		+			+	+	+				+		+	+	+				+	+					+
3896								+								+		+				+					+			+					+	+
5955								+								+		+				+					+			+					+	+
19656								+								+		+				+					+			+					+	+
32999								+								+		+				+					+			+					+	+
41678								+								+		+				+					+			+					+	+
94385								+								+		+				+					+			+					+	+
491771								+								+		+				+					+			+					+	+
1676_8								+								+		+				+					+			+					+	+
211V1162_NUKK7								+								+		+				+					+			+					+	+
211V17_NUKK1								+								+		+				+					+			+					+	+
215AW2_NUKK6								+								+		+				+					+			+					+	+
216AW159_NUKK4								+								+		+				+					+			+					+	+
216AW161_NUKK5								+								+		+				+					+			+					+	+
216AW162_NUKK3								+								+		+				+					+			+					+	+
216AW369_NUKK1								+								+		+				+					+			+					+	+
21V14_NUKK13								+								+		+				+					+			+					+	+
21V157_NUKK11								+								+		+				+					+			+					+	+
2497_87								+								+		+				+					+			+					+	+
29116_NUKK16								+								+		+				+					+			+					+	+
3_7315								+								+		+				+					+			+					+	+
5_25_BW5								+								+		+				+					+			+					+	+
62428_NUKK2								+								+		+				+					+			+					+	+
62432_NUKK15								+								+		+				+					+			+					+	+
7_2444								+								+		+				+					+			+					+	+
82431_NUKK12								+								+		+				+					+			+					+	+
94_8_112								+								+		+				+					+			+					+	+
94_9_119								+								+		+				+					+			+					+	+
ATCC27562								+								+		+				+					+			+					+	+
ATL_9824								+								+		+				+					+			+					+	+
ATL6_136								+								+		+				+					+			+					+	+
ATL7153								+								+		+				+					+			+					+	+
B2								+								+		+				+					+			+					+	+
BAA87								+								+		+				+					+			+					+	+
BaltVib12-S-1								+								+		+				+					+			+					+	+
BaltVib12-S-1								+								+		+				+					+			+					+	+
BaltVib12-S-1								+								+		+				+					+			+					+	+
BaltVib12-S-11								+								+		+				+					+			+					+	+
BaltVib12-S-12								+								+		+				+					+			+					+	+
BaltVib12-S-13																+		+				+					+			+					+	+
BaltVib12-S-15								+								+		+				+					+			+					+	+
BaltVib12-S-16								+								+		+				+					+			+					+	+
BaltVib12-S-17								+								+		+				+					+			+					+	+
BaltVib12-S-18								+								+		+				+					+			+					+	+
BaltVib12-S-24								+								+		+				+					+			+					+	+
BaltVib12-S-3								+								+		+				+					+			+					+	+
BaltVib12-S-33								+								+		+				+					+			+					+	+
BaltVib12-S-35								+								+		+				+					+			+					+	+
BaltVib12-S-4								+								+		+				+					+			+					+	+
BaltVib12-S-4								+								+		+				+					+			+					+	+
BaltVib12-S-41								+								+		+				+					+			+					+	+
BaltVib12-S-48								+								+		+				+					+			+					+	+
BaltVib12-S-5								+								+		+				+					+			+					+	+
BaltVib12-S-55																+		+				+					+			+					+	+
BaltVib12-S-56								+								+		+				+					+			+					+	+
BaltVib12-S-57								+								+		+				+					+			+					+	+
BaltVib12-S-58																+		+				+					+			+					+	+
BaltVib12-S-59								+								+		+				+					+			+					+	+
BaltVib12-S-63								+								+		+				+					+			+					+	+
BaltVib12-S-64								+								+		+				+					+			+					+	+
BaltVib12-S-65								+								+		+				+					+			+					+	+
BaltVib12-S-66								+								+		+				+					+			+					+	+
BaltVib12-S-67								+								+		+				+					+			+					+	+
BaltVib12-S-69								+								+		+				+					+			+					+	+
BaltVib12-S-7								+								+		+				+					+			+					+	+
BaltVib12-S-71								+								+		+				+					+			+					+	+
BaltVib12-S-72								+								+		+				+					+			+					+	+
BaltVib12-S-74																+		+				+					+			+					+	+
BaltVib12-S-76								+								+		+				+					+			+					+	+
BaltVib12-S-77																+		+				+					+			+					+	+
BaltVib12-S-79								+								+		+				+					+			+					+	+
BaltVib12-S-8								+								+		+				+					+			+					+	+
BaltVib12-S-83								+								+		+				+					+			+					+	+
BaltVib12-S-84								+								+		+				+					+			+					+	+
BaltVib12-S-85								+								+		+				+					+			+					+	+
BaltVib12-S-86								+								+		+				+					+			+					+	+
BaltVib12-S-87								+								+		+				+					+			+					+	+
BaltVib12-S-88								+								+		+				+					+			+					+	+
BaltVib12-S-9								+								+		+				+					+			+					+	+
BaltVib12-S-91								+								+		+				+					+			+					+	+
BaltVib12-S-93								+								+		+				+					+			+					+	+
BaltVib12-W-1								+								+		+				+					+			+					+	+
BaltVib12-W-11								+								+		+				+					+			+					+	+
BaltVib12-W-14								+								+		+				+					+			+					+	+
BaltVib12-W-3								+								+		+				+					+			+					+	+
BaltVib12-W-6								+								+		+				+					+			+					+	+
BaltVib12-W-68								+								+		+				+					+			+					+	+
BaltVib12-Z-26								+								+		+				+					+			+					+	+
BaltVib12-Z-27								+								+		+				+					+			+					+	+
BaltVib2-S-25								+								+		+				+					+			+					+	+
BaltVib2-S-49								+								+		+				+					+			+					+	+
BaltVib2-S-5								+								+		+				+					+			+					+	+
BaltVib2-S-62								+								+		+				+					+			+					+	+
BaltVib2-S-7								+								+		+				+					+			+					+	+
BaltVib2-S-8								+								+		+				+					+			+					+	+
BaltVib2-S-85								+								+		+				+					+			+					+	+
BaltVib2-S-92								+								+		+				+					+			+					+	+
BaltVib2-S-98								+								+		+				+					+			+					+	+
BaltVib2-W-29								+								+		+				+					+			+					+	+
BaltVib2-W-31								+								+		+				+					+			+					+	+
BaltVib2-W-35								+								+		+				+					+			+					+	+
BaltVib2-W-54								+								+		+				+					+			+					+	+
BaltVib2-W-65								+								+		+				+					+			+					+	+
BaltVib2-W-66								+								+		+				+					+			+					+	+
BaltVib2-W-78								+								+		+				+					+			+					+	+
BaltVib2-W-8								+								+		+				+					+			+					+	+
BaltVib2-W-87																+		+				+					+			+					+	+
BaltVib2-W-9								+								+		+				+					+			+					+	+
BaltVib2-W-93								+								+		+				+					+			+					+	+
BaltVib21-W-16								+								+		+				+					+			+					+	+
BaltVib6-S-1								+								+		+				+					+			+					+	+
BaltVib6-S-2								+								+		+				+					+			+					+	+
BaltVib6-S-3								+								+		+				+					+			+					+	+
BaltVib9-S-1								+								+		+				+					+			+					+	+
BaltVib9-S-2								+								+		+				+					+			+					+	+
BaltVib9-W-1								+								+		+				+					+			+					+	+
C7184								+								+		+				+					+			+					+	+
CDC-AM38622								+								+		+				+					+			+					+	+
CDC-AM38623								+								+		+				+					+			+					+	+
CDC-AM38625								+								+		+				+					+			+					+	+
CDC-AM38834								+								+		+				+					+			+					+	+
CDC-AM38835								+								+		+				+					+			+					+	+
CDC-AM39683								+								+		+				+					+			+					+	+
CDC-AM42269								+								+		+				+					+			+					+	+
CDC-AM42823								+								+		+				+					+			+					+	+
CDC-AM43341								+								+		+				+					+			+					+	+
CDC-AM43342								+								+		+				+					+			+					+	+
CDC-AM43414								+								+		+				+					+			+					+	+
CDC-AM43688								+								+		+				+					+			+					+	+
CDC-AM43689								+								+		+				+					+			+					+	+
CDC-AM43693								+								+		+				+					+			+					+	+
CDC-AM43695								+								+		+				+					+			+					+	+
CDC-AM43697								+								+		+				+					+			+					+	+
CDC-AM43698								+								+		+				+					+			+					+	+
CDC-AM437								+								+		+				+					+			+					+	+
CDC-AM4372								+								+		+				+					+			+					+	+
CDC-AM4376								+								+		+				+					+			+					+	+
CDC-AM4377								+								+		+				+					+			+					+	+
CDC-AM4449								+								+		+				+					+			+					+	+
CDC-AM44979								+								+		+				+					+			+					+	+
CDC-AM44982								+								+		+				+					+			+					+	+
CDC-AM44984								+								+		+				+					+			+					+	+
CDC-AM44988								+								+		+				+					+			+					+	+
CDC-AM45634								+								+		+				+					+			+					+	+
CDC-AM45926								+								+		+				+					+			+					+	+
CDC-AM46462								+								+		+				+					+			+					+	+
CDC-AM46463								+								+		+				+					+			+					+	+
CDC-AM46473								+								+		+				+					+			+					+	+
CDC-AM46595								+								+		+				+					+			+					+	+
CDC-AM4689								+								+		+				+					+			+					+	+
CDC-AM47366								+								+		+				+					+			+					+	+
CDC-AM47472								+								+		+				+					+			+					+	+
CDC-AM47475								+								+		+				+					+			+					+	+
CDC-AM47646								+								+		+				+					+			+					+	+
CDC-AM49334								+								+		+				+					+			+					+	+
CDC-AM49725								+								+		+				+					+			+					+	+
CDC-AM49745								+								+		+				+					+			+					+	+
CDC-AM51221								+								+		+				+					+			+					+	+
CDC-AM51291								+								+		+				+					+			+					+	+
CDC-AM51681								+								+		+				+					+			+					+	+
CDC-AM51775								+								+		+				+					+			+					+	+
CDC-AM51777								+								+		+				+					+			+					+	+
CDC-AM51781								+								+		+				+					+			+					+	+
CDC-AM51869								+								+		+				+					+			+					+	+
CDC-AM5756								+								+		+				+					+			+					+	+
CDC-AM5932								+								+		+				+					+			+					+	+
CDC-AW185								+								+		+				+					+			+					+	+
CDC-AW192								+								+		+				+					+			+					+	+
CDC-AW242								+								+		+				+					+			+					+	+
CDC-AW252								+								+		+				+					+			+					+	+
CDC-AW3								+								+		+				+					+			+					+	+
CDC-AW363								+								+		+				+					+			+					+	+
CDC-AW381								+								+		+				+					+			+					+	+
CDC-AW435								+								+		+				+					+			+					+	+
CDC-AW436								+								+		+				+					+			+					+	+
CDC-AW511								+								+		+				+					+			+					+	+
CDC-AW513								+								+		+				+					+			+					+	+
CDC-AW514								+								+		+				+					+			+					+	+
CDC-AW533								+								+		+				+					+			+					+	+
CDC-AW534								+								+		+				+					+			+					+	+
CDC-AW564								+								+		+				+					+			+					+	+
CDC-AW566								+								+		+				+					+			+					+	+
CDC-AW567								+								+		+				+					+			+					+	+
CDC-AW62								+								+		+				+					+			+					+	+
CDC-AW63								+								+		+				+					+			+					+	+
CDC-AW633								+								+		+				+					+			+					+	+
CDC-AW666								+								+		+				+					+			+					+	+
CDC-AW668								+								+		+				+					+			+					+	+
CDC-AW679								+								+		+				+					+			+					+	+
CDC-AW8								+								+		+				+					+			+					+	+
CECT468								+		+	+					+		+				+					+	+		+					+	+		+
CECT4866								+								+		+				+					+			+					+	+
CECT5763								+								+		+				+					+			+					+	+
CG64								+								+		+				+					+			+					+	+
CIP819								+								+		+				+					+			+					+	+
CMCP6								+								+		+				+					+			+					+	+
DAL_794								+								+		+				+					+			+					+	+
DAL_7987								+								+		+				+					+			+					+	+
DK_VV_18_1								+								+		+				+					+			+					+	+
DK_VV_18_2								+								+		+				+					+			+					+	+
DK_VV_18_3								+								+		+				+					+			+					+	+
DK_VV_18_4								+								+		+				+					+			+					+	+
ELK125			+			+	+					+	+			+		+		+		+			+	+	+	+		+			+	+	+	+	+	+	+
ELK175			+			+	+					+	+			+		+		+		+			+	+	+	+		+			+	+	+	+	+	+	+
FDAARGOS_116								+								+		+				+					+			+					+	+
FDAARGOS_117								+								+		+				+					+			+					+	+
FDAARGOS_118								+								+		+				+					+			+					+	+
FDAARGOS_119								+								+		+				+					+			+					+	+
FDAARGOS_663								+								+		+				+					+			+					+	+
FI_VV_18_1								+								+		+				+					+			+					+	+
FLA112								+								+		+				+					+			+					+	+
FLA114								+								+		+				+					+			+					+	+
FORC_16								+								+		+				+					+			+					+	+
FORC_17								+								+		+				+					+			+					+	+
FORC_77								+								+		+				+					+			+					+	+
FORC_9								+								+		+				+					+			+					+	+
IRLA152								+								+		+				+					+			+					+	+
IRLA153								+						+		+		+				+					+			+					+	+
IRLA155								+						+		+		+				+					+			+					+	+
IRLA161								+								+		+				+					+			+					+	+
IRLA172								+								+		+				+					+			+					+	+
IRLA186								+								+		+				+					+			+					+	+
IRLA43								+								+		+				+					+			+					+	+
IRLE11								+										+				+								+
IRLE13								+								+		+				+					+			+					+	+
IRLE15								+								+		+				+					+			+					+	+
IRLE17								+	+							+		+				+					+			+					+	+
IRLE19								+								+		+				+					+			+					+	+
IRLE2								+								+		+				+					+			+					+	+
IRLE4		+						+								+		+				+				+	+			+				+	+	+				+
IRLE5								+										+				+								+
IRLE56				+				+								+		+				+					+			+					+	+
IRLE57								+								+		+				+					+			+					+	+
IRLE6								+								+		+				+					+			+					+	+
IRLE62								+								+		+				+					+			+					+	+
IRLE8								+								+		+				+					+			+					+	+
IRLE8								+								+		+				+					+			+					+	+
LEK164			+			+	+					+	+			+		+		+		+			+	+	+	+		+			+	+	+	+	+	+	+
LSU1657								+								+		+				+					+			+					+	+
LSU298								+								+		+				+					+			+					+	+
MO6_24_O								+								+		+				+					+			+					+	+
NCTC1166								+								+		+				+					+			+					+	+
NO_VV_18_1								+								+		+				+					+			+					+	+
NO_VV_18_1								+								+		+				+					+			+					+	+
NO_VV_18_11								+								+		+				+					+			+					+	+
NO_VV_18_2								+								+		+				+					+			+					+	+
NO_VV_18_3								+								+		+				+					+			+					+	+
NO_VV_18_4								+								+		+				+					+			+					+	+
NO_VV_18_5								+								+		+				+					+			+					+	+
NO_VV_18_6								+								+		+				+					+			+					+	+
NO_VV_18_7								+								+		+				+					+			+					+	+
NO_VV_18_8								+								+		+				+					+			+					+	+
NO_VV_18_9								+								+		+				+					+			+					+	+
NSV_583								+								+		+				+					+			+					+	+
NV1								+								+		+				+					+			+					+	+
NV22								+								+		+				+					+			+					+	+
OMC-11461_OMCST15								+								+		+				+					+			+					+	+
OMC-1166_OMCST2								+								+		+				+					+			+					+	+
OMC-12556-O_OMCST23								+								+		+				+					+			+					+	+
OMC-12556-T_OMCST21								+								+		+				+					+			+					+	+
OMC-12685_OMCST14								+								+		+				+					+			+					+	+
OMC-13732_OMCST19								+								+		+				+					+			+					+	+
OMC-15515_OMCST4								+								+		+				+					+			+					+	+
OMC-17626_OMCST24								+								+		+				+					+			+					+	+
OMC-1951_OMCST2								+										+				+								+
OMC-21288_OMCST5								+								+		+				+					+			+					+	+
OMC-21533_OMCST7								+								+		+				+					+			+					+	+
OMC-22877_OMCST6								+								+		+				+					+			+					+	+
OMC-23654_OMCST12								+								+		+				+					+			+					+	+
OMC-2841_OMCST1								+								+		+				+					+			+					+	+
OMC-2975_OMCST11								+								+		+				+					+			+					+	+
OMC-357-O_OMCST1								+								+		+				+					+			+					+	+
OMC-357-O_OMCST3								+								+		+				+					+			+					+	+
OMC-363_OMCST8								+								+		+				+					+			+					+	+
OMC-7589_OMCST16								+								+		+				+					+			+					+	+
OMC-8451_OMCST9								+								+		+				+					+			+					+	+
OMC-871_OMCST13								+								+		+				+					+			+					+	+
OMC-8758_OMCST18								+								+		+				+					+			+					+	+
OMC-8787_OMCST22								+								+		+				+					+			+					+	+
ORL_156								+								+		+				+					+			+					+	+
PD_2_51								+								+		+				+					+			+					+	+
PV152								+								+		+				+					+			+					+	+
PV159								+								+		+				+					+			+					+	+
PV194								+								+		+				+					+			+					+	+
PV195								+								+		+				+					+			+					+	+
PV197								+								+		+				+					+			+					+	+
PV25								+								+		+				+					+			+					+	+
PV26								+								+		+				+					+			+					+	+
PV27								+								+		+				+					+			+					+	+
PV35								+								+		+				+					+			+					+	+
Riu1																		+				+								+
S2_22								+								+		+				+					+			+					+	+
S3_16								+								+		+				+					+			+					+	+
SC9729								+								+		+				+					+			+					+	+
SC974								+								+		+				+					+			+					+	+
SE_VV_18_1								+								+		+				+					+			+					+	+
SE_VV_18_1								+								+		+				+					+			+					+	+
SE_VV_18_11								+								+		+				+					+			+					+	+
SE_VV_18_2								+								+		+				+					+			+					+	+
SE_VV_18_3								+								+		+				+					+			+					+	+
SE_VV_18_4								+								+		+				+					+			+					+	+
SE_VV_18_5								+								+		+				+					+			+					+	+
SE_VV_18_6								+								+		+				+					+			+					+	+
SE_VV_18_7																+		+				+					+			+					+	+
SE_VV_18_8								+								+		+				+					+			+					+	+
SE_VV_18_9								+								+		+				+					+			+					+	+
SG_12								+								+		+				+					+			+					+	+
SREL119								+								+		+				+					+			+					+	+
SREL214								+								+		+				+					+			+					+	+
SRR14298826								+								+		+				+					+			+					+	+
SRR14298827								+								+		+				+					+			+					+	+
SRR14298829								+								+		+				+					+			+					+	+
SRR1429883								+								+		+				+					+			+					+	+
SRR14298831								+								+		+				+					+			+					+	+
SRR14298832								+								+		+				+					+			+					+	+
SRR14298833								+								+		+				+					+			+					+	+
SRR14298834								+								+		+				+					+			+					+	+
SRR14298836								+								+		+				+					+			+					+	+
SRR14298837								+								+		+				+					+			+					+	+
SRR14298838																+		+				+					+			+					+	+
SRR14298839								+								+		+				+					+			+					+	+
SRR1429884								+								+		+				+					+			+					+	+
TAK141			+			+	+					+	+			+		+		+		+			+	+	+	+		+			+	+	+	+	+	+	+
TAK196			+			+	+					+	+			+		+		+		+			+	+	+	+		+			+	+	+	+	+	+	+
V252								+							+	+		+				+		+			+			+		+			+	+
VA_WGS_1822								+								+		+				+					+			+					+	+
VA_WGS_1823								+								+		+				+					+			+					+	+
VA_WGS_1824								+								+		+				+					+			+					+	+
VA_WGS_1825								+								+		+				+					+			+					+	+
VA_WGS_1826								+								+		+				+					+			+					+	+
VA_WGS_1827								+								+		+				+					+			+					+	+
VA_WGS_1828								+								+		+				+					+			+					+	+
VA_WGS_1829								+								+		+				+					+			+					+	+
VA_WGS_183								+								+		+				+					+			+					+	+
VA_WGS_1831								+								+		+				+					+			+					+	+
VA_WGS_1832								+								+		+				+					+			+					+	+
VA_WGS_1833								+								+		+				+					+			+					+	+
VA_WGS_1834								+								+		+				+					+			+					+	+
VA_WGS_1835								+								+		+				+					+			+					+	+
VA_WGS_1836								+								+		+				+					+			+					+	+
VA_WGS_1837								+								+		+				+					+			+					+	+
VA_WGS_1838								+								+		+				+					+			+					+	+
VA_WGS_1839								+								+		+				+					+			+					+	+
VA_WGS_184								+								+		+				+					+			+					+	+
VA_WGS_1841																+		+				+					+			+					+	+
VA_WGS_1842								+								+		+				+					+			+					+	+
VA_WGS_1843								+								+		+				+					+			+					+	+
VA_WGS_1844								+								+		+				+					+			+					+	+
VA_WGS_1845								+								+		+				+					+			+					+	+
VA_WGS_1846								+								+		+				+					+			+					+	+
VA_WGS_1847								+								+		+				+					+			+					+	+
VA_WGS_1848								+								+		+				+					+			+					+	+
VA_WGS_1849								+								+		+				+					+			+					+	+
VA_WGS_185								+								+		+				+					+			+					+	+
VA_WGS_1851								+								+		+				+					+			+					+	+
VA_WGS_1852								+								+		+				+					+			+					+	+
VA_WGS_1853								+								+		+				+					+			+					+	+
VA_WGS_1854								+								+		+				+					+			+					+	+
VA_WGS_1855								+								+		+				+					+			+					+	+
VA_WGS_1856								+								+		+				+					+			+					+	+
VA_WGS_1857								+								+		+				+					+			+					+	+
VA_WGS_1858								+								+		+				+					+			+					+	+
VA_WGS_1859								+								+		+				+					+			+					+	+
VA_WGS_186								+								+		+				+					+			+					+	+
VA_WGS_1861								+								+		+				+					+			+					+	+
VA_WGS_1862								+								+		+				+					+			+					+	+
VA_WGS_1863								+								+		+				+					+			+					+	+
VA_WGS_1864								+								+		+				+					+			+					+	+
VN_11								+								+		+				+					+			+					+	+
VN_112								+								+		+				+					+			+					+	+
VN_14																+		+				+					+			+					+	+
VN_18								+								+		+				+					+			+					+	+
VN_26								+								+		+				+					+			+					+	+
VN_28								+								+		+				+					+			+					+	+
VN_288								+								+		+				+					+			+					+	+
VN_92								+								+		+				+					+			+					+	+
Vv1								+								+		+				+					+			+					+	+
Vv1								+								+		+				+					+			+					+	+
Vv1462					+			+								+	+	+	+		+	+	+				+		+	+	+				+	+					+
Vv15								+								+		+				+					+			+					+	+
Vv1582								+								+		+				+					+			+					+	+
Vv16								+								+		+				+					+			+					+	+
Vv17								+								+		+				+					+			+					+	+
Vv1886								+								+		+				+					+			+					+	+
Vv19								+								+		+				+					+			+					+	+
Vv2								+								+		+				+					+			+					+	+
Vv2								+								+		+				+					+			+					+	+
Vv21								+								+		+				+					+			+					+	+
VV214DJH								+								+		+				+					+			+					+	+
Vv23								+								+		+				+					+			+					+	+
Vv24								+								+		+				+					+			+					+	+
Vv26								+								+		+				+					+			+					+	+
VV4_3								+								+		+				+					+			+					+	+
Vv8								+								+		+				+					+			+					+	+
Vv9								+								+		+				+					+			+					+	+
VV9_9								+								+		+				+					+			+					+	+
VvC1								+								+		+				+					+			+					+	+
WR1_BW								+								+		+				+					+			+					+	+
WR2_BW2								+								+		+				+					+			+					+	+
WR2BW								+								+		+				+					+			+					+	+
YJ16								+								+		+				+					+			+					+	+

## Sheet: Table_4
Ortholog	Co-localisation cluster	Chr.	Presence in clinical isolates (%)(Total N = 208)	Presence in env. isolates (%)(Total N = 199)	Q-value	Log. regr. coef.	alpha	Core clinically enriched	Name Emapper | manual*	COG	Reference - UniRef90	Description - Uniref90	Description - VFDB	CMCP6 gene name	CMCP6 operon	YJ016 gene name	YJ016 operon	MO6-24/O gene name	MO6-24/O operon
OG0003661	1	1	100	88.44	8.35857e-07	4.01677	1648.07	+		COG0840	UniRef90_A0A0C1WA11	Methyl-accepting chemotaxis protein	(acfB) accessory colonization factor AcfB [ACF (VF0127) - Others (VFC0346)] [Vibrio cholerae O1 biovar El Tor str. N16961]	VV1_2055	op_928	VV2386	op_1261	VVMO6_00928	op_474
OG0003763	1	1	95.6731	73.8693	0.000611636	2.01149	222.637				UniRef90_A0A087IQ00	DUF2846 domain-containing protein		VV1_2054	op_927	VV2387	op_1262	VVMO6_00927	op_473
OG0005526	1	1	12.5	1.01	0.0415424	2.25205	362.187				UniRef90_UPI0005C79938	hypothetical protein
OG0003707	2	1	97.5962	87.9397	0.0113829	1.84333	372.481				UniRef90_UPI000B1D1E22	hypothetical protein		VV1_2557	op_1292	VV1733	op_869	VVMO6_01463	op_830
OG0003785	2	1	93.75	65.8291	2.40636e-06	1.92909	304.3				UniRef90_Q7MKP2	Uncharacterized protein		VV1_2555	op_1291	VV1736	op_871	VVMO6_01461	op_829
OG0003857	2	1	60.1	40.7	0.0491072	0.697409	173.578			COG0346	UniRef90_D7HHL4	Catechol 2,3-dioxygenase-like lactoylglutathione lyase family enzyme						VVMO6_01382	op_767
OG0004370	2	1	34.1346	15.5779	0.0131833	1.12049	251.144				UniRef90_Q7MKP1	Uncharacterized protein		VV2_0682	op_1290	VV1737	op_872	VVMO6_01460	op_828
OG0005452	2	1	10.1	2.01	0.0353386	1.70012	353.293				UniRef90_UPI00102A53E1	Uncharacterized protein
OG0005834	2	1	9.13	1.51	0.0475269	1.88219	402.944			COG1011	UniRef90_A0A0C3DEW6	HAD family hydrolase
OG0000059	3	1	91.8269	70.3518	0.00478479	1.20026	319.388		capD,pseB,wbpM	COG1086	UniRef90_Q2EXV0	Predicted nucleoside-diphosphate sugar epimerase	(wbfY) polysaccharide biosynthesis protein [Capsular polysaccharide (VF0624) - Immune modulation (VFC0258)] [Vibrio vulnificus YJ016]	VV1_0775	op_350	VV0364	op_196	VVMO6_02770	op_1487
OG0003667	3	1	100	87.94	4.0725e-07	4.06412	1648.07	+			UniRef90_Q7MPN3	YjbF family lipoprotein		VV1_0793	op_356	VV0330	op_192	VVMO6_02789	op_1493
OG0003673	3	1	100	87.94	4.0725e-07	4.06412	1648.07	+			UniRef90_A0A854GX14	Polysaccharide synthesis protein	(wbfC) capsule biosynthesis GfcC family protein [Capsular polysaccharide (VF0624) - Immune modulation (VFC0258)] [Vibrio fischeri ES114]	VV1_0794	op_356	VV0329	op_192	VVMO6_02790	op_1493
OG0003680	3	1	100	87.94	4.0725e-07	4.06412	1648.07	+			UniRef90_UPI001EEC4832	Secreted protein		-	op_354	-	op_193	-	op_1490
OG0003686	3	1	99.0385	87.9397	0.00766733	2.74749	388.798		yjbH	COG4775	UniRef90_Q7MPN5	YjbH domain-containing protein	(wbfB) YjbH domain-containing protein [Capsular polysaccharide (VF0624) - Immune modulation (VFC0258)] [Vibrio fischeri ES114]	VV1_0795	op_356	VVP26	op_192	VVMO6_02791	op_1493
OG0003743	3	1	94.7115	79.8995	0.00604147	1.33393	379.596		acfD	COG3064	UniRef90_A0A8H9N566	DUF4092 domain-containing protein	(acfD) accessory colonization factor AcfD [ACF (VF0127) - Others (VFC0346)] [Vibrio cholerae O1 biovar El Tor str. N16961]	VV1_0767	op_347			VVMO6_02757	op_1484
OG0003745	3	1	99.0385	76.8844	4.88465e-05	3.28565	298.609		wza	COG1596	UniRef90_A0A3Q0L2M5	Polysaccharide export lipoprotein wza	(wza) polysaccharide export protein [Capsular polysaccharide (VF0624) - Immune modulation (VFC0258)] [Vibrio vulnificus CMCP6]	VV1_0786	op_353	VV0337	op_194	VVMO6_02782	op_1489
OG0003746	3	1	99.5192	76.3819	0.000226988	3.85706	293.423	+	wzc	COG0489, COG3206	UniRef90_A0A3Q0L2J5	Tyrosine-protein kinase wzc	(wzc) polysaccharide biosynthesis tyrosine autokinase [Capsular polysaccharide (VF0624) - Immune modulation (VFC0258)] [Vibrio vulnificus CMCP6]	VV1_0782	op_351	VV0340	op_196	VVMO6_02777	op_1487
OG0003754	3	1	98.0769	75.3769	8.83913e-06	2.68175	286.417		wzb	COG0394	UniRef90_E5F0S0	protein-tyrosine-phosphatase	(wzb) low molecular weight phosphotyrosine protein phosphatase [Capsular polysaccharide (VF0624) - Immune modulation (VFC0258)] [Vibrio vulnificus CMCP6]	VV1_0783	op_351	VV0339	op_196	VVMO6_02779	op_1487
OG0003755	3	1	96.6346	74.8744	9.03673e-06	2.21225	314.298			COG0399	UniRef90_Q7MPM5	Four helix bundle protein		VV1_0785	op_352	VV0338	op_195	VVMO6_02781	op_1488
OG0003762	3	1	99.0385	69.8492	1.81012e-05	3.28706	331.84		ugd	COG1004	UniRef90_UPI0019D49F53	UDP-glucose 6-dehydrogenase	(wbfV/wcvB) nucleotide sugar dehydrogenase [Capsular polysaccharide (VF0624) - Immune modulation (VFC0258)] [Vibrio vulnificus YJ016]	VV1_0774	op_350	VV0365	op_196	VVMO6_02763	op_1487
OG0003893	3	1	76.9231	49.2462	0.000410853	1.08132	161.564		epsL,wcaJ,wbfU,bplG,rfbP	COG2148	UniRef90_UPI001CDD76F4	Lipid carrier: UDP-N-acetylgalactosaminyltransferase	(wcaJ) sugar transferase [Capsular polysaccharide (VF0624) - Immune modulation (VFC0258)] [Vibrio vulnificus YJ016]	-	op_350	VV0361	op_196	-	op_1487
OG0004014	3	1	65.3846	26.6332	1.99996e-08	1.6761	121.373		wbpO,wecC	COG0677	UniRef90_UPI00102A1A33	nucleotide sugar dehydrogenase	(wecC) UDP-N-acetyl-D-mannosamine dehydrogenase [Capsular polysaccharide (VF0624) - Immune modulation (VFC0258)] [Vibrio vulnificus CMCP6]	VV1_0779	op_351	VV0342	op_196	VVMO6_02776	op_1487
OG0004217	3	1	38.9423	17.0854	0.00716872	0.904357	229.311		wbpP,capI,rmd	COG0451	UniRef90_UPI001023B021	UDP-glucuronate 5'-epimerase	(ABBFA_RS17165) Vi polysaccharide biosynthesis UDP-N-acetylglucosaminuronic acid C-4 epimerase TviC [Capsule (VF0465) - Immune modulation (VFC0258)] [Acinetobacter baumannii AB307-0294]					VVMO6_02775	op_1487
OG0004672	3	1	20.6731	10.0503	0.00239009	1.32422	301.156		maa	COG0110, COG1043	UniRef90_UPI001F5E4193	acetyltransferase	(ABBFA_RS17130) acetyltransferase [Capsule (VF0465) - Immune modulation (VFC0258)] [Acinetobacter baumannii AB307-0294]			VV0362	op_196
OG0004726	3	1	21.6346	6.53266	0.012919	1.29455	270.821			COG2348	UniRef90_A0A3Q0L2L0	BioF2-like acetyltransferase domain-containing protein		VV1_0809	op_359			VVMO6_02805	op_1496
OG0004727	3	1	21.6346	6.53266	0.012919	1.29455	270.821		wecE*	COG0399	UniRef90_A0A3Q0L2P1	Pyridoxal phosphate-dependent transferase		VV1_0806	op_359			VVMO6_02802	op_1496
OG0004728	3	1	21.6346	6.53266	0.012919	1.29455	270.821			COG1670	UniRef90_A0A3Q0L2Q3	Acetyltransferase		VV1_0805	op_359			VVMO6_02801	op_1496
OG0004868	3	1	21.1538	2.51256	0.00391664	1.80558	336.261			COG5360	UniRef90_UPI000B9FCF65	Heparin-sulfate lyase N-terminal domain-containing protein	(BT9727_RS25845) alginate lyase family protein [Polysaccharide capsule (VF0659) - Immune modulation (VFC0258)] [Bacillus thuringiensis serovar konkukian str. 97-27]	VV1_3214	op_350
OG0004897	3	1	20.1923	2.01005	0.00254854	2.06032	298.579		wlbE	COG0438	UniRef90_UPI0009D5F512	Glycosyltransferase	(wbuB) glycosyltransferase [Capsular polysaccharide (VF0624) - Immune modulation (VFC0258)] [Vibrio vulnificus CMCP6]	-	op_350
OG0005004	3	1	17.7885	1.50754	0.00702783	1.98822	346.521			COG0438	UniRef90_A0A3Q0MF47	Glycosyltransferase	(A1S_0059) glycosyltransferase [Capsule (VF0465) - Immune modulation (VFC0258)] [Acinetobacter baumannii ATCC 17978]	VV1_3213	op_350
OG0005070	3	1	18.2692	1.50754	0.00657014	2.08203	343.24			COG0438	UniRef90_A0A854H3E2	Glycosyltransferase	(wbmJ) glycosyltransferase [LPS (VF0033) - Immune modulation (VFC0258)] [Bordetella parapertussis 12822]	VV1_3215	op_350
OG0005107	3	1	17.7885	1.00503	0.00254854	2.29654	345.898				UniRef90_A0A3Q0MF32	Oligosaccharide flippase family protein		VV1_3217	op_351
OG0005128	3	1	17.3077	1.00503	0.00270051	2.0621	353.756				UniRef90_A0A3Q0MF49	Oligosaccharide repeat unit polymerase		VV1_3216	op_350
OG0000002	4	1	94.2308	81.407	0.0260898	1.13493	388.651				UniRef90_A0A3Q0L470	Permease		VV1_1704	op_772	VV2699	op_1397	VVMO6_00602	op_319
OG0003626	4	1	91.8269	77.8894	0.0255951	1.04441	362.649			COG4104	UniRef90_UPI0024DF9123	Toxin VasX N-terminal region domain-containing protein	(aaiI) PAAR domain-containing protein [AAI/SCI-II T6SS (VF1121) - Effector delivery system (VFC0086)] [Escherichia coli O104:H4 str. 2009EL-2050]	VV1_1702	op_772	VV2703	op_1397	VVMO6_00600	op_319
OG0003715	4	1	99.5192	85.9296	0.00532097	3.10404	371.204	+		COG2199	UniRef90_A0A6N4AYQ4	Diguanylate cyclase	(papR) DUF4084 domain-containing protein [PlcR-PapR quorum sensing (VF0660) - Biofilm (VFC0271)] [Bacillus thuringiensis serovar konkukian str. 97-27]	VV1_1733	op_790	VV2671	op_1380	VVMO6_00630	op_337
OG0003605	13	1	98.0769	89.4472	0.0253535	1.79456	411.653		rrp-1	COG2199,COG3706	UniRef90_UPI00192FA675	Diguanylate cyclase response regulator	(papR) DUF4084 domain-containing protein [PlcR-PapR quorum sensing (VF0660) - Biofilm (VFC0271)] [Bacillus cereus E33L]	-	op_1596	-	op_563	-	op_1153
OG0003625	13	1	98.08	90.45	0.0417506	1.68331	415.131			COG0642,COG0784,COG2205,COG3850	UniRef90_Q7MMB5	Signal transduction histidine kinase	(gacS) sensor/response regulator hybrid protein [GacS/GacA two-component system (VF0908) - Regulation (VFC0301)] [Pseudomonas aeruginosa PAO1]	VV1_3128	op_1596	VV1157	op_563	VVMO6_02071	op_1153
OG0003632	13	1	99.5192	87.9397	0.0116959	3.03044	389.046	+		COG0840	UniRef90_UPI001CCBB3B8	Methyl-accepting chemotaxis protein	(acfB) accessory colonization factor AcfB [ACF (VF0127) - Others (VFC0346)] [Vibrio cholerae O395]	VV1_3142	op_1604	VV1145	op_555	VVMO6_02083	op_1161
OG0003709	14	1	99.5192	85.4271	0.0197451	2.82391	356.552			COG3188	UniRef90_A0A8H9TGY9	Pilus assembly protein PapC	(csuD) Csu pilus usher protein CsuD [Csu fimbriae (VF0461) - Biofilm (VFC0271)] [Acinetobacter baumannii D1279779]	VV1_2741	op_1385	VV1520	op_767	VVMO6_01698	op_937
OG0003721	14	1	99.5192	85.4271	0.0197451	2.8217	356.583			COG2197	UniRef90_A0A6N4B1T7	Response regulator	(fimZ) fimbria biosynthesis transcriptional regulator FimZ [Type 1 fimbriae (VF0102) - Adherence (VFC0001)] [Salmonella enterica subsp. enterica serovar Heidelberg str. SL476]	VV1_2744	op_1386	VV1517	op_766	VVMO6_01701	op_938
OG0003722	14	1	99.5192	85.4271	0.0197451	2.82324	356.562				UniRef90_Q7MLA9	Uncharacterized protein		VV1_2743	op_1385	VV1518	op_767	VVMO6_01700	op_937
OG0003723	14	1	99.5192	85.4271	0.0197451	2.82294	356.566				UniRef90_Q7MLA6	Fimbrial protein		VV1_2740	op_1385	VV1521	op_767	VVMO6_01697	op_937
OG0003726	14	1	99.5192	85.4271	0.0197451	2.82356	356.557			COG3121	UniRef90_Q7MLA8	P pilus assembly protein, chaperone PapD		VV1_2742	op_1385	VV1519	op_767	VVMO6_01699	op_937
OG0004700	15	1	18.75	6.03	0.0384215	0.896147	388.711			COG5001, COG2199, COG2200	UniRef90_UPI000BA042AC	GGDEF family protein	(papR) DUF4084 domain-containing protein [PlcR-PapR quorum sensing (VF0660) - Biofilm (VFC0271)] [Bacillus thuringiensis serovar konkukian str. 97-27]			VV2232	op_1172
OG0004714	15	1	19.7115	5.02513	0.0102758	1.2426	357.662		MA20_23465	COG5001, COG2200	UniRef90_Q7MJE4	EAL domain-containing protein	(VP_RS22390) bifunctional diguanylate cyclase/phosphodiesterase [Lateral flagella (VF0625) - Biofilm (VFC0271)] [Vibrio parahaemolyticus RIMD 2210633]			VV2218	op_1162
OG0004780	15	1	19.7115	5.52764	0.0259468	1.07655	378.094		ttrA	COG0243	UniRef90_A0A3G2PUI9	Tetrathionate reductase subunit TtrA				VV2220	op_1163
OG0004781	15	1	20.19	6.03	0.0353386	0.999159	344.533			COG2204, COG4566	UniRef90_Q7MJD8	Putative tetrathionate reductase complex, response regulator	(ETAE_RS04230) two component system response regulator [T3SS (VF1266) - Effector delivery system (VFC0086)] [Edwardsiella tarda EIB202]			VV2224	op_1164
OG0004811	15	1	19.7115	5.52764	0.0259468	1.07655	378.094		ttrC	COG3301	UniRef90_Q7MJE1	Putative tetrathionate reductase complex, subunit C				VV2221	op_1163
OG0004812	15	1	19.7115	5.52764	0.0259468	1.07655	378.094		ttrB	COG0437	UniRef90_Q7MJE0	Tetrathionate reductase, subunit B	(narH) nitrate reductase subunit beta [Nitrate reductase (VF0302) - Nutritional/Metabolic factor (VFC0272)] [Mycobacterium sp. JDM601]			VV2222	op_1163
OG0004813	15	1	19.7115	5.52764	0.0259468	1.07655	378.094		ttrS	COG3221,COG4191	UniRef90_Q7MJD9	histidine kinase	(QU43_RS68250) cable pilus system hybrid histidine kinase CblS [Cable pilus (VF0700) - Adherence (VFC0001)] [Burkholderia cenocepacia J2315]			VV2223	op_1164
OG0004863	15	1	19.2308	4.52261	0.0174289	1.1581	382.568			COG2207	UniRef90_UPI0006AD3F20	hypothetical protein	(virF) transcriptional activator VirF [VirF (VF0979) - Regulation (VFC0301)] [Shigella flexneri 2a str. 301]			VV2219	op_1162
OG0004865	15	1	17.31	6.53	0.034528	0.987685	354.927			COG2433	UniRef90_A0A7M1W4K6	Probable transposase				VV2229	op_1171
OG0005083	15	1	14.9	4.52	0.0322072	1.24499	403.991			COG2165	UniRef90_UPI0004F91899	type II secretion system protein	(mshB) MSHA pilin protein MshB [MSHA pili (VF0515) - Adherence (VFC0001)] [Vibrio parahaemolyticus RIMD 2210633]
OG0005412	S1	1	12.5	2.01005	0.0225076	1.90504	337.404			COG0393	UniRef90_A0A7Y0SLQ6	YbjQ family protein
OG0006070	S10	1	9.13	1.01	0.0488024	2.29275	396.086				UniRef90_UPI00215D5618	Uncharacterized protein						VVMO6_01291	op_690
OG0005767	S11	1	11.06	0.5	0.0305928	3.20341	445.551				UniRef90_A0A7Y0N022	Uncharacterized protein						-	op_712
OG0005724	S12	1	10.58	1.51	0.0469258	2.0448	407.964				UniRef90_UPI001E312055	hypothetical protein						VVMO6_01424	op_801
OG0004305	S13	1	37.5	17.59	0.0271904	1.00467	240.716				UniRef90_Q7ML75	hypothetical protein		VV1_2708	op_1365	VV1552	op_785	VVMO6_01668	op_919
OG0005011	S14	1	14.9	5.03	0.0403643	1.25643	254.393				UniRef90_UPI000F4703CE	hypothetical protein
OG0005051	S2	1	15.38	5.03	0.0290462	1.21482	363.002			COG3812	UniRef90_UPI000A304178	DUF1993 family protein
OG0005584	S3	1	11.06	2.01	0.0384166	1.80184	372.301				UniRef90_UPI0004FFE055	hypothetical protein
OG0005194	S4	1	12.98	4.52	0.0462875	1.14714	320.315				UniRef90_A0A812G338	Uncharacterized protein
OG0005158	S5	1	12.0192	2.51256	0.0196381	1.66781	366.823				No hits
OG0004901	S6	1	14.9	5.53	0.0480133	1.09638	371.35				UniRef90_A0A1Z2SH27	Uncharacterized protein
OG0005589	S7	1	9.13	1.01	0.0335739	2.29275	461.512				UniRef90_UPI001C656E04	hypothetical protein
OG0004852	S8	1	17.31	7.04	0.0424112	1.03312	348.875				UniRef90_UPI001028853F	hypothetical protein
OG0005329	S9	1	12.5	3.02	0.0329237	1.52502	427.942			COG3428	UniRef90_A0A3Q0L5Q7	DUF304 domain-containing protein
OG0003664	5	2	99.5192	86.9347	0.00755349	3.01659	381.607	+		COG5184	UniRef90_UPI001EEAF0EC	Thrombospondin		VV2_1397	op_2493	VVA0233	op_1829	VVMO6_03193	op_1733
OG0003703	5	2	99.5192	86.9347	0.00755349	3.01659	381.607	+		COG2771	UniRef90_UPI001EECB4D0	HTH luxR-type domain-containing protein		VV2_1396	op_2492	VVA0232	op_1828	VVMO6_03192	op_1732
OG0004016	5	2	63.4615	31.6583	0.00378775	1.01903	179.536			COG1167	UniRef90_A0A3Q0L0B6	Transcriptional regulator		VV2_1354	op_2462	VVA0194	op_1796	VVMO6_03155	op_1701
OG0003748	6	2	96.1538	72.8643	0.000694555	1.71943	328.679			COG3391	UniRef90_A0A6N4ASG1	PKD domain-containing protein						VVMO6_04440	op_2519
OG0003790	6	2	95.1923	63.8191	5.22625e-06	1.97852	219.397				UniRef90_A0A8B3DC82	Lipoprotein		VV2_1043	op_2269	VVA1559	op_2615	VVMO6_04436	op_2516
OG0005105	6	2	14.9	3.52	0.0285258	1.28581	444.911			COG0583	UniRef90_A0A1M5GE54	DNA-binding transcriptional regulator, LysR family	(ABD1_RS04515) LysR family transcriptional regulator [HemO cluster (VF0636) - Nutritional/Metabolic factor (VFC0272)] [Acinetobacter baumannii D1279779]					VVMO6_04448	op_2525
OG0005108	6	2	15.38	3.52	0.047641	1.23332	447.543			COG1335	UniRef90_A0A191W869	Isochorismatase	(entB) 2,3-dihydro-2,3-dihydroxybenzoate synthetase, isochroismatase [Ent (VF0562) - Nutritional/Metabolic factor (VFC0272)] [Klebsiella oxytoca E718]					VVMO6_04451	op_2527
OG0005150	6	2	14.4231	3.51759	0.0215273	1.33655	439.091		fadD10	COG0697, COG0318	UniRef90_A0A1M5GEV8	AMP-binding protein	(tgs4) long-chain-fatty-acid--CoA ligase [MymA operon (VF0840) - Immune modulation (VFC0258)] [Mycobacterium smegmatis JS623]					VVMO6_04449	op_2526
OG0005152	6	2	14.9	3.02	0.0268221	1.32532	449.27			COG1982	UniRef90_UPI0007355C63	lysine decarboxylase						VVMO6_04450	op_2526
OG0003616	7	2	98.56	90.45	0.02811	1.97588	420.623			COG1566	UniRef90_Q7MCN2	Multidrug resistance efflux pump	(farA) fatty acid efflux system protein FarA [FarAB (VF0450) - Antimicrobial activity/Competitive advantage (VFC0325)] [Neisseria gonorrhoeae FA 1090]	VV2_0883	op_2161	VVA1354	op_2498	VVMO6_04250	op_2396
OG0003752	7	2	97.5962	75.8794	0.00755349	1.94434	280.52			COG0834	UniRef90_Q7MCM1	Solute-binding protein family 3/N-terminal domain-containing protein		VV2_0896	op_2169	VVA1365	op_2506	VVMO6_04277	op_2414
OG0003798	7	2	92.31	65.83	0.0305539	1.11365	267.467			COG0814	UniRef90_A0A2S7X119	Aromatic amino acid permease		VV2_0855	op_2139	VVA1326	op_2478	VVMO6_04223	op_2375
OG0003652	8	2	100	87.44	3.31176e-07	4.10984	1648.07	+		COG0845	UniRef90_Q7MD87	Membrane-fusion protein		VV2_0597	op_1992	VVA1149	op_2375	VVMO6_04056	op_2273
OG0003663	8	2	100	87.44	3.31176e-07	4.10984	1648.07	+		COG2220	UniRef90_A0A4Q7I103	Predicted Zn-dependent hydrolase of the beta-lactamase fold		VV2_0602	op_1995	VVA1154	op_2378	VVMO6_04061	op_2276
OG0003669	8	2	100	87.44	3.31176e-07	4.10984	1648.07	+		COG0842	UniRef90_Q7MD85	ABC-type multidrug transport system, permease component		VV2_0599	op_1992	VVA1151	op_2375	VVMO6_04058	op_2273
OG0003674	8	2	100	87.44	3.31176e-07	4.10984	1648.07	+		COG1737	UniRef90_D2YHY0	Transcriptional regulator		VV2_0596	op_1991	VVA1148	op_2374	VVMO6_04055	op_2272
OG0003681	8	2	100	87.44	3.31176e-07	4.10984	1648.07	+		COG0251	UniRef90_A0A855SFN0	Translation initiation inhibitor		VV2_0593	op_1989	VVA1144	op_2372	VVMO6_04052	op_2270
OG0003682	8	2	100	87.44	3.31176e-07	4.10984	1648.07	+		COG3616	UniRef90_Q7MD90	D-serine deaminase		VV2_0595	op_1990	VVA1146	op_2373	VVMO6_04054	op_2271
OG0003687	8	2	100	87.44	3.31176e-07	4.10984	1648.07	+		COG1131	UniRef90_Q7MD86	ABC-type multidrug transport system, ATPase component	(ddrA) ATP-binding cassette domain-containing protein [PDIM (VF0309) - Immune modulation (VFC0258)] [Mycobacterium sp. JLS]	VV2_0598	op_1992	VVA1150	op_2375	VVMO6_04057	op_2273
OG0003688	8	2	100	87.44	3.31176e-07	4.10984	1648.07	+		COG0673	UniRef90_Q7MD84	Oxidoreductase, Gfo/Idh/MocA family	(PA14_RS09485) bi-domain-containing oxidoreductase [LPS (VF0085) - Immune modulation (VFC0258)] [Pseudomonas aeruginosa UCBPP-PA14]	VV2_0600	op_1993	VVA1152	op_2376	VVMO6_04059	op_2274
OG0005009	8	2	15.87	5.03	0.0475732	1.22228	380.488			COG4103	UniRef90_A0A3Q0KYH2	hypothetical protein VV2_0625		VV2_0625	op_2009			VVMO6_04082	op_2289
OG0003645	9	2	100	88.44	8.35857e-07	4.01677	1648.07	+		COG5267	UniRef90_Q7MDY1	DUF1800 domain-containing protein		VV2_0347	op_1844	VVA0904	op_2238	VVMO6_03825	op_2130
OG0003677	9	2	100	87.94	4.0725e-07	4.06412	1648.07	+		COG4102	UniRef90_A0A3Q0KXT1	DUF1501 domain-containing protein		VV2_0348	op_1844	VVA0905	op_2238	VVMO6_03826	op_2130
OG0003634	10	2	100	89.45	2.40636e-06	3.91655	1648.07	+		COG4763	UniRef90_A0A6N4AX32	Acyltransferase 3 domain-containing protein	(KPK_RS08020) acyltransferase [Capsule (VF0560) - Immune modulation (VFC0258)] [Klebsiella pneumoniae 342]	VV2_1626	op_2622	VVA0438	op_1958	VVMO6_03393	op_1863
OG0003690	10	2	99.5192	87.9397	0.0131098	3.15941	388.032	+		COG4262	UniRef90_Q7MF73	Major facilitator superfamily (MFS) profile domain-containing protein		VV2_1636	op_2628	VVA0447	op_1964	VVMO6_03402	op_1869
OG0003691	10	2	99.5192	87.9397	0.0131098	3.15941	388.032	+	speE	COG0421	UniRef90_Q7MF74	Polyamine aminopropyltransferase		VV2_1635	op_2628	VVA0446	op_1964	VVMO6_03401	op_1869
OG0000045	11	2	100	85.93	5.15816e-08	4.23841	1648.07	+	brpF*	COG0438	UniRef90_UPI001302439B	-	(cpsF) glycosyltransferase [Capsular polysaccharide (VF0624) - Immune modulation (VFC0258)] [Vibrio vulnificus CMCP6]	-	op_2594	-	op_1930	-	op_1835
OG0003676	11	2	100	86.93	1.9136e-07	4.15405	1648.07	+	brpB*	COG5338	UniRef90_Q7MFC6	Capsular polysaccharide synthesis enzyme cpsB	(cpsB) outer membrane beta-barrel protein [Capsular polysaccharide (VF0624) - Immune modulation (VFC0258)] [Vibrio vulnificus CMCP6]	VV2_1581	op_2594	VVA0394	op_1930	VVMO6_03350	op_1835
OG0003689	11	2	100	86.93	1.9136e-07	4.15405	1648.07	+	brpA*	COG2148	UniRef90_D3Y1G9	Undecaprenyl-phosphate glucose phosphotransferase	(cpsA) undecaprenyl-phosphate glucose phosphotransferase [Capsular polysaccharide (VF0624) - Immune modulation (VFC0258)] [Vibrio vulnificus CMCP6]	VV2_1582	op_2594	VVA0395	op_1930	VVMO6_03351	op_1835
OG0003702	11	2	100	86.43	1.02075e-07	4.19688	1648.07	+	brpC*	COG1596	UniRef90_D3Y1H1	Capsular polysaccharide synthesis enzyme cpsC, polysaccharide export	(cpsC) polysaccharide export protein [Capsular polysaccharide (VF0624) - Immune modulation (VFC0258)] [Vibrio vulnificus CMCP6]	VV2_1580	op_2594	VVA0393	op_1930	VVMO6_03349	op_1835
OG0003710	11	2	100	85.93	5.15816e-08	4.23841	1648.07	+	brpD*	COG0489,COG3206	UniRef90_A0A2S3SVU3	Capsular polysaccharide synthesis enzyme cpsF, glycosyltransferase	(cpsD) polysaccharide biosynthesis tyrosine autokinase [Capsular polysaccharide (VF0624) - Immune modulation (VFC0258)] [Vibrio vulnificus YJ016]	VV2_1578	op_2594	VVA0392	op_1930	VVMO6_03348	op_1835
OG0003711	11	2	100	85.93	5.15816e-08	4.23841	1648.07	+	cabA*	COG2931	UniRef90_A0A8H9K9H2	Biofilm matrix calcium-binding repeat protein CabA	(aprA) alkaline metalloproteinase precursor [Alkaline protease (VF0090) - Exoenzyme (VFC0251)] [Pseudomonas entomophila L48]	VV2_1571	op_2592	VVA0384	op_1928	VVMO6_03340	op_1833
OG0003712	11	2	99.04	86.93	0.00543538	2.46051	386.285		corR | brpS*	COG2197	UniRef90_Q7MFD8	Transcriptional regulator VpsT	(cgsD) transcriptional regulator CsgD [Curli fibers (VF1138) - Adherence (VFC0001)] [Escherichia coli VR50]	VV2_1569	op_2591	VVA0382	op_1927	VVMO6_03338	op_1832
OG0003716	11	2	100	85.93	5.15816e-08	4.23841	1648.07	+	brpH*	COG0457	UniRef90_Q7MFD0	Capsular polysaccharide synthesis enzyme cpsE	(cpsH) putative capsular polysaccharide synthesis family protein [Capsular polysaccharide (VF0624) - Immune modulation (VFC0258)] [Vibrio vulnificus CMCP6]	VV2_1577	op_2593	VVA0390	op_1929	VVMO6_03346	op_1834
OG0003717	11	2	100	85.93	5.15816e-08	4.23841	1648.07	+	brpJ	COG2244	UniRef90_D3Y1H6	Capsular polysaccharide synthesis enzyme cpsI, glycosyltransferase	(cpsJ) oligosaccharide flippase family protein [Capsular polysaccharide (VF0624) - Immune modulation (VFC0258)] [Vibrio vulnificus CMCP6]	VV2_1576	op_2593	VVA0388	op_1929	VVMO6_03345	op_1834
OG0003718	11	2	100	85.93	5.15816e-08	4.23841	1648.07	+	brpK*		UniRef90_Q7MFD3	VanZ-like domain-containing protein		VV2_1574	op_2593	VVA0387	op_1929	VVMO6_03343	op_1834
OG0003719	11	2	100	85.93	5.15816e-08	4.23841	1648.07	+	cabB*	COG4618	UniRef90_Q7MFD5	ABC-type protease/lipase transport system, ATPase and permease component	(hasD) transporter HasD [HasA-type hemophore-mediated heme uptake system (VF0939) - Nutritional/Metabolic factor (VFC0272)] [Pseudomonas aeruginosa PAO1]	VV2_1572	op_2592	VVA0385	op_1928	VVMO6_02009	op_1833
OG0003720	11	2	100	85.93	5.15816e-08	4.23841	1648.07	+	brpT*	COG2197	UniRef90_Q7MFD7	Transcriptional regulator VpsT	(cgsD) transcriptional regulator CsgD [Curli fibers (VF1138) - Adherence (VFC0001)] [Escherichia coli VR50]	VV2_1570	op_2591	VVA0383	op_1927	VVMO6_03339	op_1832
OG0003724	11	2	99.52	85.93	0.00534093	3.11485	373.933	+	brpl*	COG0438	UniRef90_Q84I31	Glycosyltransferase	(cpsI) glycosyltransferase [Capsular polysaccharide (VF0624) - Immune modulation (VFC0258)] [Vibrio vulnificus CMCP6]	-	op_2593	-	op_1929	-	op_1834
OG0003725	11	2	99.52	85.93	0.00538872	3.11504	372.329	+	aprE | cabC*	COG0845	UniRef90_Q7MFD4	Membrane fusion protein (MFP) family protein	(PFL_RS27275) HlyD family type I secretion periplasmic adaptor subunit [HasA-type hemophore-mediated heme uptake system (VF0940) - Nutritional/Metabolic factor (VFC0272)] [Pseudomonas fluorescens Pf-5]	VV2_1573	op_2592	VVA0386	op_1928	VVMO6_03342	op_1833
OG0000086	12	2	100	83.42	4.59648e-09	4.42964	1648.07	+		COG2304,COG2931	UniRef90_UPI0002DA9888	type I secretion C-terminal target domain-containing protein	(bap) biofilm-associated protein [Bap (VF0462) - Biofilm (VFC0271)] [Acinetobacter baumannii AB0057]	VV2_1514	op_2568	VVA0331	op_1904	VVMO6_03287	op_1809
OG0003662	12	2	100	87.94	4.0725e-07	4.06412	1648.07	+		COG2885	UniRef90_A0A2S3SII6	OmpA-like domain-containing protein	(cadF) outer membrane fibronectin-binding protein [CadF (VF0322) - Adherence (VFC0001)] [Campylobacter fetus subsp. fetus 82-40]	VV2_1518	op_2568	VVA0335	op_1904	VVMO6_01675	op_1809
OG0003678	12	2	100	87.94	4.0725e-07	4.06412	1648.07	+		COG0226	UniRef90_Q7MFI4	ABC-type phosphate transport system, periplasmic component		VV2_1519	op_2568	VVA0336	op_1904	VVMO6_03292	op_1809
OG0003679	12	2	100	86.93	1.9136e-07	4.15405	1648.07	+			UniRef90_Q7MFJ6	Uncharacterized protein		VV2_1506	op_2564	VVA0324	op_1900	VVMO6_03280	op_1805
OG0003701	12	2	100	86.43	1.02075e-07	4.19688	1648.07	+			UniRef90_Q7MFJ8	Uncharacterized protein		VV2_1504	op_2563	VVA0322	op_1899	VVMO6_03278	op_1804
OG0003730	12	2	100	83.42	4.59648e-09	4.42964	1648.07	+		COG2274	UniRef90_Q7MFI8	Putative RTX toxin secretion ATP-binding protein	(hlyB) Hemolysin B [Alpha-Hemolysin (VF0225) - Exotoxin (VFC0235)] [Escherichia coli CFT073]	VV2_1515	op_2568	VVA0332	op_1904	VVMO6_03288	op_1809
OG0003735	12	2	100	83.42	4.59648e-09	4.42964	1648.07	+		COG1538	UniRef90_Q7MFI6	Agglutination protein	(PFL_RS27270) TolC family outer membrane protein [HasA-type hemophore-mediated heme uptake system (VF0940) - Nutritional/Metabolic factor (VFC0272)] [Pseudomonas fluorescens Pf-5]	VV2_1517	op_2568	VVA0334	op_1904	VVMO6_03290	op_1809
OG0003736	12	2	100	83.42	4.59648e-09	4.42964	1648.07	+		COG0845	UniRef90_Q7MFI7	Membrane fusion protein (MFP) family protein	(PFL_RS27275) HlyD family type I secretion periplasmic adaptor subunit [HasA-type hemophore-mediated heme uptake system (VF0940) - Nutritional/Metabolic factor (VFC0272)] [Pseudomonas fluorescens Pf-5]	VV2_1516	op_2568	VVA0333	op_1904	VVMO6_03289	op_1809
OG0004018	12	2	56.73	36.18	0.0480133	0.863088	196.224				UniRef90_A0A3Q0L777	Phosphorelay protein LuxU	(gacS) response regulator [GacS/GacA two-component system (VF0908) - Regulation (VFC0301)] [Pseudomonas mendocina ymp]	VV2_1512	op_2566	VVA0329	op_1902	VVMO6_03285	op_1807
OG0004033	12	2	56.25	36.18	0.048108	0.881092	193.424			COG2197	UniRef90_Q7MFJ3	Putative fimbrial protein Z, transcriptional regulator	(fimZ gene) putative regulatory protein [Type 1 fimbriae (VF1211) - Adherence (VFC0001)] [Citrobacter freundii str. 3009]	VV2_1510	op_2566	VVA0327	op_1902	VVMO6_03283	op_1807
OG0004034	12	2	56.25	36.18	0.0466635	0.893176	192.921			COG2199	UniRef90_Q7MFJ4	GGDEF family protein	(papR) DUF4084 domain-containing protein [PlcR-PapR quorum sensing (VF0660) - Biofilm (VFC0271)] [Bacillus cereus E33L]	VV2_1509	op_2566	VVA0326	op_1902	VVMO6_03282	op_1807
OG0005029	12	2	15.87	4.52	0.0495881	1.16071	409.787				UniRef90_Q7MFK9	Uncharacterized protein				VVA0311	op_1889
OG0005611	S15	2	11.06	2.01	0.0215273	1.80184	423.746				UniRef90_UPI0009278E56	SIR2 family protein						VVMO6_03123	op_1681
OG0003733	S16	2	96.6346	87.4372	0.015105	1.49738	383.577		brpN*	COG1835	UniRef90_Q7MCE4	Acyltransferase 3 domain-containing protein		VV2_1694	op_2213	VVA1443	op_2555	VVMO6_04348	op_2460
OG0004232	S17	2	36.54	22.61	0.0267923	0.923995	224.291				UniRef90_Q7MG80	Uncharacterized protein		VV2_1260	op_2405	VVA0089	op_1735
OG0003713	S18	2	100	85.93	5.15816e-08	4.23841	1648.07	+		COG5492	UniRef90_A0A6N4AXX3	Bacterial surface protein	(LA_RS15365) lipoprotein adhesin LigB [LigB (VF1217) - Adherence (VFC0001)] [Leptospira interrogans serovar Lai str. 56601]	VV2_0142	op_1721	VVA0652	op_2096	VVMO6_03639	op_2010
OG0003665	S19	2	99.52	89.45	0.0480133	3.29797	356.836	+		COG3637	UniRef90_Q7MEG7	membrane protein	(ompP5) outer membrane protein P5 (ompA), human factor H binding protein [P5 protein (VF0041) - Adherence (VFC0001)] [Haemophilus somnus 129PT]	VV2_0196	op_1759	VVA0703	op_2130	VVMO6_03696	op_2046
OG0003636	S20	2	100	87.94	4.0725e-07	4.06412	1648.07	+		COG3240, COG5184	UniRef90_A0A6N4ATZ1	hypothetical protein		VV2_0388	op_1870	VVA0946	op_2264	VVMO6_03864	op_2156
OG0004907	16	Plasmid	10.58	3.52	0.0418433	1.17688	312.909			COG0517, COG0582	UniRef90_A0A084T2I2	Transposase
OG0005189	16	Plasmid	11.54	3.02	0.0180052	1.43405	349.782				UniRef90_A0A854GZJ0	Putative transposase

## Sheet: Table_5
Target strains	Target gene	Forward primer	Reverse primer	% of clinicals	% of Env	Amplicon size (bp)	Reference
Virulent strains	Virulence correlated gene (vcg)	vvCF - AAAACTCATTGARCAGTAACGAAA	vvCR - AGCTGGATCTAAKCCCAATGC	92.31	93.47	Avg 145 Max 145 Min 135	Craig Baker-Austin, et al. (2010). Environ Microbiol Rep. doi: 10.1111/j.1758-2229.2009.00092.x.
Virulent strains	vcg clinical allele - vcgC	vcg_typeC_F - AGCTGCCGATAGCGATCT	vcg_typeC_R - CGCTTAGGATGATCGGTG	32.69	16.58	Avg 277 Max 277 Min 267	Rosche TM, et al. (2005). Microbiol Immunol. doi: 10.1111/j.1348-0421.2005.tb03731.x
Virulent strains	vcg clinical allele - vcgC	vcgC_F - AGCTGCCGATAGCGATCT	vcgC_R - TGAGCTAACGCGAGTAGTGAG	22.6	11.06	98	Warner EB, Oliver JD. (2008). Foodborne Pathog Dis. doi: 10.1089/fpd.2008.0120
Virulent strains	16SrRNA Type B	vib2F - TCTAGCGGAGACGCTGGA	vib3R - GCTCACTTTCGCAAGTTGGCC	68.27	74.37	Avg 274 Max 617 Min 117	Kim MS, et al. (2001). Aquaculture. doi: 10.1016/S0044-8486(00)00495-6
Virulent strains	16SrRNA Type B	BF1 - GCCTACGGGCCAAAGAGG	BR1 - CCTGCGTCTCCGCTGGCT	28.37	28.64	Avg 815 Max 842 Min 112	Warner E, Oliver JD. (2008). Appl Environ Microbiol.doi: 10.1128/AEM.01434-07
Virulent strains	Type IV pilus assembly protein, pilF gene	Pilf_F - GATTGACTACGAYCCACACCG	PilF_R - GRCGCGCTTGGGTGTAG	46.63	43.22	85	Baker-Austin C, et al. (2012). Food Microbiol. doi: 10.1016/j.fm.2011.09.002
Virulent strains	Type IV pilus assembly protein, pilF gene	Vv_pilF_F2 - AGGCCAAGCACAAAAAGATCC	Vv_pilF_R2 - TTCACCAGCGCCACATTACC	18.27	7.54	614	Sanjuán E, et al. (2009). Appl Environ Microbiol. doi: 10.1128/AEM.01594-08
Virulent strains	Type IV pilus assembly protein, pilF gene	VvpdhF - TGTCGGTGAAAACGGCAAAGCTG	VvpdhR - GGTATCGATTTCCAACTTAGCGAGGTTGAGCACC	10.1	2.51	315	Roig FJ, et al. (2010). Appl Environ Microbiol. doi: 10.1128/AEM.01042-09
Virulent strains	Hemolysin A gene (vvhA)	VulF1085 - GGTTGCGGGTGGTTCGGT	VulRb1375 - GATTTGCTTCATTTTCAGGGG	39.42	19.1	289	Siboni N, et al. (2016). Front Microbiol. doi: 10.3389/fmicb.2016.00460
Virulent strains	toxR (a transmembrane transcription factor)	toxR_F - TGTTCGGTTGAGCGCATTAA	toxR_R - GCTTCAGAAGCTGCGTCATTC	77.4	87.44	70	Scro, A., et al. (2019). Journal of Shellfish Research. doi: 10.2983/035.038.0112
Virulent strains	capsular polysaccharide synthesis (CPS) operon	HP1F - TTTGGGATTTGAAAGGCTTG	HP1R - GTGCCTTTGCGAATTTTGAT	36.54	18.59	Avg 338 Max 341 Min 64	Han F, et al. (2009). Foodborne Pathog Dis.doi: 10.1089/fpd.2009.0343
Virulent strains	viuB (encoding vulnibactin)	FVIUB1728 - GGTTGGGCACTAAAGGCAGATATA	RVIUB2231 - CGGCAGTGGACTAATACGCAGC	10.58	2.01	504	Panicker G, et al. (2004). Appl Environ Microbiol.doi: 10.1128/AEM.70.12.7436-7444.2004
Non-virulent strains	vcg environmental allele - vcgE	vcg_typeE_F - CTCAATTGACAATGATCT	vcg_typeC_R - CGCTTAGGATGATCGGTG	57.21	66.33	Avg 277 Max 277 Min 276	Rosche TM, et al. (2005). Microbiol Immunol. doi: 10.1111/j.1348-0421.2005.tb03731.x
Non-virulent strains	16S rRNA Type A	vib1F - GTGGTAGTGTTAATAGCACT	vib3R - GCTCACTTTCGCAAGTTGGCC	52.88	71.36	Avg 274 Max 617 Min 117	Kim MS, et al. (2001). Aquaculture. doi: 10.1016/S0044-8486(00)00495-6
Non-virulent strains	16S rRNA Type A	AF2 - AGCTTCGGCTCAAAGAGG	AR2 - CCAGCGTCTCCGCTAGAT	52.4	46.73	Avg 826 Max 838 Min 147	Han F, et al. (2010). Microbiol. doi: 10.1111/j.1472-765X.2010.02887.x
Non-virulent strains	CPS	HP2F - TTCCATCAAACATCGCAGAA	HP2R - CTTTTGTCCGGCTTCTATCG	0.48	0.5	151	Rosche TM, et al. (2005). Microbiol Immunol. doi: 10.1111/j.1348-0421.2005.tb03731.x
Whole species	vvhA	vvh-785f TTCCAACTTCAAACCGAACTATGAC	vvh-990r ATTCCAGTCGATGCGAATACGTTG	96.63	93.47	204	Panicker G, et al. (2004). Appl Environ Microbiol. doi: 10.1128/AEM.70.12.7436-7444.2004
Whole species	vvhA	vvhA f ACCAAGTTTGGGGCCTAGAT	vvhA r GCTAAGTTCGCACCACACTG	93.75	92.46	117	U. Messelhäusser, et al. (2010). International Journal of Food Microbiology. doi: 10.1016/j.ijfoodmicro.2010.07.020.

## Sheet: Table_6
Ortholog cluster	Target	Forward primer	Characteristics (D=degenerecy, L=length, GC content (%), TM = melting temperature °C )	Reverse primer	Characteristics (D=degenerecy, L=length, GC content (%), TM = melting temperature °C )	% of clinicals (Total = 208)	% of Env (Total = 199)	Amplicon size (bp)	PCR product of expected size and no amplifaction on negative (sea water) control	Experimentally optimised annealing temp. (°C)
12	OG0000086	bap_F_1158 - TCGGGYAATCAATGGTCG	D = 2; L = 18; GC (50.0-55.56); TM (54.53-58.26)	bap_R_1233 - ACCCGCAACATCTTTCGT	D = 1; L = 18; GC (50.0); TM (57.68)	100	83.42	92	YES	56
12	OG0003730	hemB_F_1144 - CCATTATGTCGAGYCAGC	D = 2; L = 18; GC (50.0-55.56); TM (53.07-56.1)	hemB_R_1222 - CAATCAARCCTCCCATGC	D = 2; L = 18; GC (50.0-55.56); TM (54.11-56.59)	100	83.42	95	NO	-
11	OG0003711	cabA_F_189 - GGGGATGACTATCTTGGY	D = 2; L = 18; GC (50.0-55.56); TM (52.86-54.54)	cabA_R_251 - AGGCCACCATTCATATGG	D = 1; L = 18; GC (50); TM (54.37)	100	85.93	79	YES	61
11	OG0003724	gly_F_824 - GACTCGTCCTATGGTCAT	D = 1; L = 18; GC (50); TM (53.13)	gly_R_875 - GTACTGGCTAGRAATGGG	D = 2; L = 18; GC (50.0-55.56); TM (52.08-54.14)	100	86.43	68	YES	54
4	OG0003715	dc_F_900 - GCCGGTATTCGCATGATT	D = 1; L = 18; GC (50); TM (56.08)	dc_R_966 - CGCCGCCAAGACAAAGAA	D = 1; L = 18; GC (55.56); TM (59.13)	99.52	85.93	83	YES	58
3	OG0003667	yjbf_F_229 - TCATGGTGCTMGGCTACG	D = 2; L = 18; GC (55.56-61.11); TM (56.6-59.99)	yjbf_R_287 - CCGCCRTCTGAAGAWACC	D = 4; L = 18; GC (55.56-61.11); TM (55.03-58.91)	99.52	86.93	75	YES	59
10	OG0003690	ssd_F_39 - CTGGCATTCATCAGYGGT	D = 2; L = 18; GC (50.0-55.56); TM (55.02-58.26)	ssd_R_89 - TAAGGCGCAAGGACTTTG	D = 1; L = 18; GC (50.0); TM (55.71)	99.52	87.94	67	YES	61
	VvhA	BaltVib_F_83 - TGGTGAGAACGGYGACAA	D = 2; L = 18; GC (50.0-55.56); TM (56.46-59.67)	BaltVib_R_102 - TGGTTCCAACTGCCGTGA	D = 1; L = 18; GC (55.56-55.56); TM (59.58-59.58)	100	100	71	NO	-
	VvhA	BaltVib_F_51 - GACCTACCKCAGAATGAG	D = 2; L = 18; GC (50.0-55.56); TM (51.06-54.99)	BaltVib_R_56 - CCGTCTTTGTTCACTTCC	D = 1; L = 18; GC (50.0-50.0); TM (53.73-53.73)	100	100	100	YES	55
